# Supplementary material for: Genome-wide analysis of the response to ivermectin treatment by a Swedish field population of Haemonchus contortus
Source: Int J Parasitol Drugs Drug Resist. 2021 Dec 23;18:12–9. doi: 10.1016/j.ijpddr.2021.12.002 (PMC8718930; doi:10.1016/j.ijpddr.2021.12.002)
Supplement: Multimedia component 2 [file mmc2.txt]

fst_final.Chromosome	fst_final.window_step-size	fst_final.Fst
1	5000	0.00314293
1	10000	0.00279878
1	15000	0.003949
1	20000	0.00457201
1	25000	0.00380266
1	30000	0.00400113
1	35000	0.00349785
1	40000	0.00270996
1	45000	0.00307544
1	50000	0.00251712
1	55000	0.00180824
1	60000	0.00156681
1	65000	0.00183342
1	70000	0.00255803
1	75000	0.0032492
1	80000	0.00416617
1	85000	0.00382978
1	90000	0.00232265
1	95000	0.00179767
1	100000	0.0025182
1	105000	0.00250422
1	110000	0.00266323
1	115000	0.00358533
1	120000	0.00335166
1	125000	0.00350768
1	130000	0.0030008
1	135000	0.00314334
1	140000	0.0053822
1	145000	0.00519179
1	150000	0.00381907
1	155000	0.00359695
1	160000	0.00390114
1	165000	0.00333608
1	170000	0.00278484
1	175000	0.00334592
1	180000	0.00354807
1	185000	0.00336268
1	190000	0.00364389
1	195000	0.00444155
1	200000	0.00475151
1	205000	0.00405953
1	210000	0.0045033
1	215000	0.00375706
1	220000	0.00325486
1	225000	0.00507782
1	230000	0.00445068
1	235000	0.00303049
1	240000	0.00296373
1	245000	0.00299138
1	250000	0.00374707
1	255000	0.00467858
1	260000	0.00467225
1	265000	0.00448795
1	270000	0.00465795
1	275000	0.00384356
1	280000	0.00274277
1	285000	0.00290013
1	290000	0.00677797
1	295000	0.00289457
1	300000	0.00325518
1	305000	0.00363341
1	310000	0.00312603
1	315000	0.0027241
1	320000	0.0035134
1	325000	0.00357101
1	330000	0.0037876
1	335000	0.0070545
1	340000	0.00617757
1	345000	0.00382938
1	350000	0.00380013
1	355000	0.00271148
1	360000	0.00231114
1	365000	0.00308942
1	370000	0.00335989
1	375000	0.00276991
1	380000	0.00411281
1	385000	0.00468463
1	390000	0.00328944
1	395000	0.00463131
1	400000	0.00549501
1	405000	0.00359635
1	410000	0.00296911
1	415000	0.00251179
1	420000	0.00223304
1	425000	0.00388317
1	430000	0.00529682
1	435000	0.00415204
1	440000	0.0033323
1	445000	0.00394029
1	450000	0.00480768
1	455000	0.00414912
1	460000	0.00262974
1	465000	0.00382773
1	470000	0.0042947
1	475000	0.00425297
1	480000	0.00339135
1	485000	0.0022896
1	490000	0.00348281
1	495000	0.00371446
1	500000	0.00356739
1	505000	0.0047734
1	510000	0.0044461
1	515000	0.00416122
1	520000	0.00597062
1	525000	0.00616634
1	530000	0.00321149
1	535000	0.00331449
1	540000	0.003901
1	545000	0.00365281
1	550000	0.00304298
1	555000	0.0028375
1	560000	0.00257439
1	565000	0.00599047
1	570000	0.00863669
1	575000	0.00726245
1	580000	0.00265537
1	585000	0.00295381
1	590000	0.00361898
1	595000	0.00463355
1	600000	0.00431641
1	605000	0.00289541
1	610000	0.00330997
1	615000	0.00336911
1	620000	0.00330351
1	625000	0.00334829
1	630000	0.00345609
1	635000	0.003461
1	640000	0.00313654
1	645000	0.0030716
1	650000	0.00300052
1	655000	0.00309233
1	660000	0.00344633
1	665000	0.00704223
1	670000	0.01041524
1	675000	0.0097403
1	680000	0.00382062
1	685000	0.00392208
1	690000	0.00364425
1	695000	0.00325544
1	700000	0.00432425
1	705000	0.00393144
1	710000	0.00222822
1	715000	0.00251093
1	720000	0.00283477
1	725000	0.00226909
1	730000	0.00235238
1	735000	0.00317737
1	740000	0.0034565
1	745000	0.00515634
1	750000	0.00468434
1	755000	0.00293794
1	760000	0.00275004
1	765000	0.0025084
1	770000	0.00262248
1	775000	0.00307988
1	780000	0.00284472
1	785000	0.00340268
1	790000	0.00422244
1	795000	0.0039515
1	800000	0.00315552
1	805000	0.00335102
1	810000	0.00272057
1	815000	0.00236746
1	820000	0.00293004
1	825000	0.00258694
1	830000	0.00480361
1	835000	0.00788579
1	840000	0.00758057
1	845000	0.00580057
1	850000	0.00497879
1	855000	0.00390788
1	860000	0.00290316
1	865000	0.0025077
1	870000	0.00325988
1	875000	0.00295859
1	880000	0.00263247
1	885000	0.00322178
1	890000	0.00403969
1	895000	0.00452379
1	900000	0.00349761
1	905000	0.00241994
1	910000	0.00312427
1	915000	0.00330542
1	920000	0.00279689
1	925000	0.00289347
1	930000	0.00383671
1	935000	0.00359073
1	940000	0.00328477
1	945000	0.00367301
1	950000	0.00246462
1	955000	0.0019155
1	960000	0.00297192
1	965000	0.00374767
1	970000	0.00326557
1	975000	0.00327188
1	980000	0.00271768
1	985000	0.00234883
1	990000	0.00280749
1	995000	0.00266831
1	1000000	0.00282222
1	1005000	0.002931
1	1010000	0.0025478
1	1015000	0.00296231
1	1020000	0.00275898
1	1025000	0.00217558
1	1030000	0.00220519
1	1035000	0.00219114
1	1040000	0.00239142
1	1045000	0.00264976
1	1050000	0.00294373
1	1055000	0.00290286
1	1060000	0.0072346
1	1065000	0.01100504
1	1070000	0.01185867
1	1075000	0.01255218
1	1080000	0.01434799
1	1085000	0.00828665
1	1090000	0.03257786
1	1095000	0.02069706
1	1100000	0.00597076
1	1105000	0.00603022
1	1110000	0.00677848
1	1115000	0.00577711
1	1120000	0.00770526
1	1125000	0.0063706
1	1130000	0.0035523
1	1135000	0.00492815
1	1140000	0.00665012
1	1145000	0.00523847
1	1150000	0.00445634
1	1155000	0.00639744
1	1160000	0.00829167
1	1165000	0.00843579
1	1170000	0.00578414
1	1175000	0.00460958
1	1180000	0.00813242
1	1185000	0.01402832
1	1190000	0.01913315
1	1195000	0.0122292
1	1200000	0.0155189
1	1205000	0.01606477
1	1210000	0.01470914
1	1215000	0.01310645
1	1220000	0.01072293
1	1225000	0.01353215
1	1230000	0.01308252
1	1235000	0.01190623
1	1240000	0.01346632
1	1245000	0.01083916
1	1250000	0.00995242
1	1255000	0.01202457
1	1260000	0.01710444
1	1265000	0.01742553
1	1270000	0.01361204
1	1275000	0.01401867
1	1280000	0.01203491
1	1285000	0.01136101
1	1290000	0.00922841
1	1295000	0.01303548
1	1300000	0.01532512
1	1305000	0.01728748
1	1310000	0.01356427
1	1315000	0.00485975
1	1320000	0.00504393
1	1325000	0.00435304
1	1330000	0.00480224
1	1335000	0.00633757
1	1340000	0.00547775
1	1345000	0.00336102
1	1350000	0.00845571
1	1355000	0.01057533
1	1360000	0.00862476
1	1365000	0.00491884
1	1370000	0.0042493
1	1375000	0.007542
1	1380000	0.01005935
1	1385000	0.0071355
1	1390000	0.0070494
1	1395000	0.00509612
1	1400000	0.00408239
1	1405000	0.00859299
1	1410000	0.0127258
1	1415000	0.0113766
1	1420000	0.01095174
1	1425000	0.01463129
1	1430000	0.01341353
1	1435000	0.00991567
1	1440000	0.00653638
1	1445000	0.00821197
1	1450000	0.00861028
1	1455000	0.00910413
1	1460000	0.01152004
1	1465000	0.00909738
1	1470000	0.00743646
1	1475000	0.01650248
1	1480000	0.01217126
1	1485000	0.00909109
1	1490000	0.00732641
1	1495000	0.00579998
1	1500000	0.00547948
1	1505000	0.00757551
1	1510000	0.0085158
1	1515000	0.00955482
1	1520000	0.01093828
1	1525000	0.008767
1	1530000	0.00667688
1	1535000	0.00714732
1	1540000	0.0066693
1	1545000	0.01175117
1	1550000	0.01213067
1	1555000	0.00726601
1	1560000	0.00786721
1	1565000	0.00934819
1	1570000	0.00850834
1	1575000	0.00744522
1	1580000	0.00698273
1	1585000	0.00544033
1	1590000	0.00462393
1	1595000	0.00654925
1	1600000	0.00675298
1	1605000	0.00595959
1	1610000	0.00675667
1	1615000	0.00712241
1	1620000	0.01145252
1	1625000	0.01231272
1	1630000	0.01229629
1	1635000	0.0116122
1	1640000	0.00711323
1	1645000	0.00690491
1	1650000	0.0095281
1	1655000	0.00940868
1	1660000	0.00645959
1	1665000	0.00513711
1	1670000	0.00465687
1	1675000	0.00460083
1	1680000	0.00531332
1	1685000	0.00684964
1	1690000	0.00554589
1	1695000	0.00329185
1	1700000	0.0046336
1	1705000	0.00501969
1	1710000	0.00494972
1	1715000	0.00706807
1	1720000	0.00777232
1	1725000	0.0102733
1	1730000	0.01067323
1	1735000	0.00862708
1	1740000	0.0127373
1	1745000	0.01549483
1	1750000	0.01401726
1	1755000	0.00976769
1	1760000	0.00603222
1	1765000	0.01306018
1	1770000	0.0130996
1	1775000	0.00603836
1	1780000	0.00804297
1	1785000	0.00770674
1	1790000	0.00428414
1	1795000	0.00572485
1	1800000	0.00748721
1	1805000	0.0104905
1	1810000	0.01177982
1	1815000	0.01080547
1	1820000	0.00869877
1	1825000	0.00971925
1	1830000	0.01508742
1	1835000	0.01349451
1	1840000	0.00739481
1	1845000	0.00986457
1	1850000	0.01666552
1	1855000	0.01195002
1	1860000	0.00817775
1	1865000	0.00473486
1	1870000	0.00591117
1	1875000	0.00987006
1	1880000	0.0091309
1	1885000	0.00446276
1	1890000	0.00399144
1	1895000	0.0040131
1	1900000	0.00523882
1	1905000	0.00557994
1	1910000	0.00433044
1	1915000	0.00567141
1	1920000	0.00639407
1	1925000	0.00863002
1	1930000	0.01019568
1	1935000	0.0055637
1	1940000	0.00554344
1	1945000	0.00537421
1	1950000	0.00694485
1	1955000	0.0074516
1	1960000	0.00599611
1	1965000	0.00944447
1	1970000	0.01414848
1	1975000	0.01499341
1	1980000	0.0119224
1	1985000	0.00889365
1	1990000	0.01539963
1	1995000	0.01308593
1	2000000	0.01321782
1	2005000	0.01704947
1	2010000	0.00628928
1	2015000	0.0108879
1	2020000	0.0120079
1	2025000	0.00668666
1	2030000	0.00536635
1	2035000	0.00547414
1	2040000	0.0054188
1	2045000	0.00654965
1	2050000	0.0109886
1	2055000	0.01099203
1	2060000	0.01018166
1	2065000	0.01372718
1	2070000	0.0111856
1	2075000	0.00691308
1	2080000	0.00547972
1	2085000	0.00742207
1	2090000	0.00909858
1	2095000	0.01584001
1	2100000	0.01912515
1	2105000	0.01164473
1	2110000	0.01433209
1	2115000	0.01119597
1	2120000	0.01259826
1	2125000	0.01569822
1	2130000	0.01505449
1	2135000	0.01592092
1	2140000	0.01571262
1	2145000	0.01036419
1	2150000	0.01023752
1	2155000	0.00973671
1	2160000	0.0081132
1	2165000	0.00669511
1	2170000	0.0055114
1	2175000	0.00591747
1	2180000	0.00698614
1	2185000	0.00735901
1	2190000	0.00798549
1	2195000	0.01404182
1	2200000	0.01375379
1	2205000	0.01098348
1	2210000	0.01354289
1	2215000	0.01090145
1	2220000	0.00705067
1	2225000	0.00665279
1	2230000	0.00788708
1	2235000	0.00722139
1	2240000	0.00610182
1	2245000	0.00858093
1	2250000	0.00898921
1	2255000	0.00710002
1	2260000	0.01339821
1	2265000	0.01522273
1	2270000	0.01270958
1	2275000	0.0122815
1	2280000	0.00956138
1	2285000	0.01073221
1	2290000	0.00816265
1	2295000	0.00523505
1	2300000	0.00739069
1	2305000	0.00988772
1	2310000	0.0086911
1	2315000	0.00418388
1	2320000	0.00443366
1	2325000	0.00919448
1	2330000	0.00973526
1	2335000	0.0055218
1	2340000	0.00474584
1	2345000	0.00469006
1	2350000	0.00470931
1	2355000	0.00435715
1	2360000	0.00578066
1	2365000	0.01098779
1	2370000	0.01365088
1	2375000	0.00707672
1	2380000	0.00898129
1	2385000	0.01076896
1	2390000	0.01234403
1	2395000	0.01440729
1	2400000	0.01437533
1	2405000	0.01302851
1	2410000	0.01528514
1	2415000	0.01863624
1	2420000	0.0243915
1	2425000	0.02395775
1	2430000	0.01411887
1	2435000	0.01398971
1	2440000	0.01643494
1	2445000	0.01677437
1	2450000	0.01685491
1	2455000	0.01542406
1	2460000	0.01276792
1	2465000	0.0155028
1	2470000	0.01170286
1	2475000	0.01077663
1	2480000	0.01623091
1	2485000	0.01419144
1	2490000	0.00995153
1	2495000	0.01048046
1	2500000	0.01337856
1	2505000	0.01200422
1	2510000	0.00906318
1	2515000	0.01219672
1	2520000	0.01122878
1	2525000	0.00798604
1	2530000	0.00923387
1	2535000	0.01107308
1	2540000	0.01076073
1	2545000	0.01111473
1	2550000	0.01082571
1	2555000	0.00819234
1	2560000	0.00726773
1	2565000	0.00569195
1	2570000	0.00497653
1	2575000	0.00597072
1	2580000	0.00734222
1	2585000	0.00915107
1	2590000	0.00853218
1	2595000	0.00808594
1	2600000	0.00738076
1	2605000	0.01205394
1	2610000	0.01373526
1	2615000	0.01582607
1	2620000	0.01626749
1	2625000	0.00867879
1	2630000	0.01280714
1	2635000	0.0149908
1	2640000	0.01090713
1	2645000	0.00926746
1	2650000	0.00978528
1	2655000	0.010692750000000001
1	2660000	0.0142431
1	2665000	0.01355842
1	2670000	0.01005409
1	2675000	0.00913907
1	2680000	0.01237351
1	2685000	0.01088003
1	2690000	0.0066496
1	2695000	0.00654014
1	2700000	0.00598356
1	2705000	0.00497668
1	2710000	0.00993867
1	2715000	0.01214304
1	2720000	0.01009753
1	2725000	0.00848352
1	2730000	0.00500041
1	2735000	0.00586239
1	2740000	0.00735764
1	2745000	0.00764607
1	2750000	0.0223366
1	2755000	0.01682127
1	2760000	0.01115382
1	2765000	0.01181449
1	2770000	0.01079191
1	2775000	0.00997841
1	2780000	0.00994144
1	2785000	0.00945311
1	2790000	0.00832968
1	2795000	0.01169475
1	2800000	0.0130755
1	2805000	0.01228626
1	2810000	0.01986769
1	2815000	0.02434382
1	2820000	0.01794173
1	2825000	0.01802697
1	2830000	0.01954638
1	2835000	0.01290139
1	2840000	0.01421717
1	2845000	0.0146066
1	2850000	0.01341275
1	2855000	0.01155161
1	2860000	0.00855994
1	2865000	0.01273455
1	2870000	0.01311803
1	2875000	0.00818047
1	2880000	0.00738451
1	2885000	0.00796724
1	2890000	0.00757001
1	2895000	0.00574811
1	2900000	0.00721766
1	2905000	0.00885846
1	2910000	0.00965255
1	2915000	0.01254671
1	2920000	0.01231227
1	2925000	0.00814522
1	2930000	0.00651957
1	2935000	0.00489061
1	2940000	0.00470904
1	2945000	0.0085905
1	2950000	0.01060797
1	2955000	0.00715257
1	2960000	0.00679162
1	2965000	0.00978199
1	2970000	0.00918799
1	2975000	0.01063909
1	2980000	0.01175362
1	2985000	0.0126832
1	2990000	0.01096794
1	2995000	0.00804228
1	3000000	0.00658801
1	3005000	0.00424911
1	3010000	0.00440715
1	3015000	0.00519106
1	3020000	0.00757964
1	3025000	0.00765453
1	3030000	0.00555007
1	3035000	0.00613217
1	3040000	0.00714572
1	3045000	0.00679388
1	3050000	0.00557286
1	3055000	0.00417832
1	3060000	0.00493621
1	3065000	0.00469128
1	3070000	0.00474248
1	3075000	0.00467551
1	3080000	0.00384173
1	3085000	0.00458192
1	3090000	0.00467696
1	3095000	0.0050986
1	3100000	0.00617099
1	3105000	0.00809714
1	3110000	0.01007526
1	3115000	0.01656914
1	3120000	0.01656914
1	3125000	0.01100595
1	3130000	0.01540871
1	3135000	0.01974
1	3140000	0.01096593
1	3145000	0.00800302
1	3150000	0.00847808
1	3155000	0.01085601
1	3160000	0.01104973
1	3165000	0.00852106
1	3170000	0.00860448
1	3175000	0.01258534
1	3180000	0.01373869
1	3185000	0.0113835
1	3190000	0.01010913
1	3195000	0.01026391
1	3200000	0.01497616
1	3205000	0.01466327
1	3210000	0.01262333
1	3215000	0.01165462
1	3220000	0.01205588
1	3225000	0.00925156
1	3230000	0.00620661
1	3235000	0.00785619
1	3240000	0.01011627
1	3245000	0.0086754
1	3250000	0.00948289
1	3255000	0.01277923
1	3260000	0.00996277
1	3265000	0.00552188
1	3270000	0.00715149
1	3275000	0.00818571
1	3280000	0.00778212
1	3285000	0.00583494
1	3290000	0.0051395
1	3295000	0.00707763
1	3300000	0.01408091
1	3305000	0.01514727
1	3310000	0.01191378
1	3315000	0.010676100000000001
1	3320000	0.01065186
1	3325000	0.01123727
1	3330000	0.00886758
1	3335000	0.01128726
1	3340000	0.0126741
1	3345000	0.00802166
1	3350000	0.00716625
1	3355000	0.01127729
1	3360000	0.01565555
1	3365000	0.01366932
1	3370000	0.01179996
1	3375000	0.01305608
1	3380000	0.01097086
1	3385000	0.00818719
1	3390000	0.00820938
1	3395000	0.00994326
1	3400000	0.00916883
1	3405000	0.00878254
1	3410000	0.00909139
1	3415000	0.00914672
1	3420000	0.00991899
1	3425000	0.00902312
1	3430000	0.00941974
1	3435000	0.01047919
1	3440000	0.00918321
1	3445000	0.00883594
1	3450000	0.00728043
1	3455000	0.00504514
1	3460000	0.00792662
1	3465000	0.01064657
1	3470000	0.00911691
1	3475000	0.00677521
1	3480000	0.00853615
1	3485000	0.00895503
1	3490000	0.00734921
1	3495000	0.00502681
1	3500000	0.00588255
1	3505000	0.00585198
1	3510000	0.00393968
1	3515000	0.00611324
1	3520000	0.00793588
1	3525000	0.00715619
1	3530000	0.00701065
1	3535000	0.007577
1	3540000	0.01110376
1	3545000	0.01178034
1	3550000	0.00862053
1	3555000	0.00694916
1	3560000	0.00719777
1	3565000	0.00756256
1	3570000	0.00769096
1	3575000	0.00646299
1	3580000	0.00809044
1	3585000	0.00887501
1	3590000	0.00819124
1	3595000	0.01300112
1	3600000	0.01353083
1	3605000	0.0113374
1	3610000	0.00924017
1	3615000	0.00743917
1	3620000	0.00705828
1	3625000	0.00705641
1	3630000	0.0087062
1	3635000	0.00886139
1	3640000	0.00736175
1	3645000	0.00910645
1	3650000	0.00899161
1	3655000	0.00451709
1	3700000	0.01062038
1	3705000	0.01010056
1	3710000	0.00851552
1	3715000	0.00686199
1	3720000	0.00824143
1	3725000	0.00767295
1	3730000	0.00569613
1	3735000	0.00665921
1	3740000	0.00723264
1	3745000	0.00937917
1	3750000	0.01183511
1	3755000	0.0119017
1	3760000	0.01240674
1	3765000	0.00998623
1	3770000	0.00743022
1	3775000	0.00953053
1	3780000	0.01044938
1	3785000	0.00827291
1	3790000	0.00849457
1	3795000	0.00911771
1	3800000	0.00934894
1	3805000	0.01145102
1	3810000	0.01381506
1	3815000	0.00965414
1	3820000	0.00939552
1	3825000	0.00927304
1	3830000	0.01081387
1	3835000	0.01164652
1	3840000	0.01054336
1	3845000	0.01389145
1	3850000	0.01126942
1	3855000	0.00686096
1	3860000	0.00842236
1	3865000	0.00836041
1	3870000	0.00701223
1	3875000	0.01076844
1	3880000	0.0098599
1	3885000	0.00965954
1	3890000	0.00960405
1	3895000	0.008491
1	3900000	0.00804649
1	3905000	0.0068684
1	3910000	0.00607447
1	3915000	0.0043964
1	3920000	0.00460783
1	3925000	0.00592809
1	3930000	0.01018633
1	3935000	0.01203381
1	3940000	0.00766151
1	3945000	0.0039908
1	3950000	0.00446427
1	3955000	0.00669315
1	3960000	0.0074445
1	3965000	0.00550837
1	3970000	0.00796615
1	3975000	0.01062444
1	3980000	0.00637987
1	3985000	0.00476643
1	3990000	0.00464141
1	3995000	0.00473531
1	4000000	0.00469725
1	4005000	0.00718585
1	4010000	0.0090362
1	4015000	0.00769315
1	4020000	0.00852723
1	4025000	0.00924899
1	4030000	0.01751898
1	4035000	0.02491962
1	4040000	0.00720586
1	4045000	0.0101827
1	4050000	0.00977481
1	4055000	0.00750411
1	4060000	0.00853322
1	4065000	0.01023753
1	4070000	0.01353754
1	4075000	0.01631433
1	4080000	0.0183082
1	4085000	0.01352875
1	4090000	0.0101459
1	4095000	0.00648011
1	4100000	0.00643902
1	4105000	0.00659225
1	4110000	0.00546389
1	4115000	0.00480704
1	4120000	0.00923336
1	4125000	0.02073236
1	4130000	0.01665569
1	4135000	0.01125975
1	4140000	0.00750005
1	4145000	0.0056374
1	4150000	0.00456071
1	4155000	0.00749418
1	4160000	0.01000789
1	4165000	0.0085775
1	4170000	0.0092977
1	4175000	0.01023837
1	4180000	0.01084944
1	4185000	0.01045779
1	4190000	0.00712326
1	4195000	0.0062916
1	4200000	0.00648034
1	4205000	0.00555982
1	4210000	0.00502771
1	4215000	0.00752665
1	4220000	0.00826287
1	4225000	0.00726037
1	4230000	0.00708733
1	4235000	0.00719752
1	4240000	0.01159979
1	4245000	0.01244491
1	4250000	0.00701946
1	4255000	0.00647968
1	4260000	0.00593735
1	4265000	0.0065351
1	4270000	0.00695219
1	4275000	0.00651285
1	4280000	0.0080886
1	4285000	0.0070967
1	4290000	0.00690302
1	4295000	0.00857181
1	4300000	0.00748485
1	4305000	0.00713177
1	4310000	0.00766956
1	4315000	0.00791414
1	4320000	0.00646412
1	4325000	0.00632085
1	4330000	0.00669843
1	4335000	0.0051886
1	4340000	0.00499046
1	4345000	0.00633408
1	4350000	0.00646896
1	4355000	0.00636374
1	4360000	0.00696248
1	4365000	0.00789344
1	4370000	0.00837114
1	4375000	0.00739113
1	4380000	0.00534723
1	4385000	0.00449747
1	4390000	0.00518502
1	4395000	0.00588556
1	4400000	0.00621761
1	4405000	0.00530597
1	4410000	0.00457927
1	4415000	0.0043859
1	4420000	0.00689284
1	4425000	0.0069255
1	4430000	0.00436432
1	4435000	0.00519348
1	4440000	0.00548981
1	4445000	0.00494669
1	4450000	0.00505324
1	4455000	0.00580727
1	4460000	0.00617152
1	4465000	0.00544718
1	4470000	0.00509485
1	4475000	0.00755456
1	4480000	0.01003007
1	4485000	0.01030685
1	4490000	0.00972694
1	4495000	0.00770417
1	4500000	0.0056095
1	4505000	0.00928203
1	4510000	0.0162536
1	4515000	0.01709267
1	4520000	0.01899645
1	4525000	0.01515475
1	4530000	0.01899806
1	4535000	0.02295808
1	4540000	0.01331791
1	4545000	0.00301612
1	4550000	0.03840208
1	4555000	0.02539264
1	4560000	0.00835403
1	4570000	0.01159859
1	4575000	0.01159859
1	4580000	0.01826354
1	4585000	0.01826354
1	4590000	0.01343069
1	4595000	0.01384172
1	4600000	0.01068791
1	4605000	0.01148311
1	4610000	0.00884122
1	4615000	0.00421077
1	4620000	0.00566168
1	4625000	0.00785759
1	4630000	0.00850558
1	4635000	0.00901426
1	4640000	0.00593781
1	4645000	0.00445961
1	4650000	0.00690499
1	4655000	0.00950943
1	4660000	0.00994094
1	4665000	0.00884344
1	4670000	0.01148068
1	4675000	0.01566454
1	4680000	0.01504228
1	4685000	0.01176397
1	4690000	0.0101557
1	4695000	0.01167214
1	4700000	0.01332631
1	4705000	0.0133039
1	4710000	0.0129664
1	4715000	0.00931381
1	4720000	0.00720734
1	4725000	0.01089358
1	4730000	0.01360164
1	4735000	0.00895714
1	4740000	0.00577232
1	4745000	0.006166
1	4750000	0.00430306
1	4755000	0.00291017
1	4760000	0.00395689
1	4765000	0.0060176199999999996
1	4770000	0.00965201
1	4775000	0.01075865
1	4780000	0.0086525
1	4785000	0.00869902
1	4790000	0.00994871
1	4795000	0.00861438
1	4800000	0.00471649
1	4805000	0.00384401
1	4810000	0.0039657
1	4815000	0.00597768
1	4820000	0.00674307
1	4825000	0.00755398
1	4830000	0.00729892
1	4835000	0.00544397
1	4840000	0.00703755
1	4845000	0.0084734
1	4850000	0.00753921
1	4855000	0.00918178
1	4860000	0.01045249
1	4865000	0.00796372
1	4870000	0.00869595
1	4875000	0.00895526
1	4880000	0.00775165
1	4885000	0.00539703
1	4890000	0.0086989
1	4895000	0.0158952
1	4900000	0.01350452
1	4905000	0.01916299
1	4910000	0.00852603
1	4915000	0.0050467
1	4920000	0.00477903
1	4925000	0.00592146
1	4930000	0.0080561
1	4935000	0.00883812
1	4940000	0.0071917
1	4945000	0.00614177
1	4950000	0.00596946
1	4955000	0.0063526
1	4960000	0.00719073
1	4965000	0.00794567
1	4970000	0.00682593
1	4975000	0.01250017
1	4980000	0.01290964
1	4985000	0.00883107
1	4990000	0.01030812
1	4995000	0.01026913
1	5000000	0.00719524
1	5005000	0.00925841
1	5010000	0.01037952
1	5015000	0.00616004
1	5020000	0.00542157
1	5025000	0.00696717
1	5030000	0.00761513
1	5035000	0.00708148
1	5040000	0.00613336
1	5045000	0.0083101
1	5050000	0.01255895
1	5055000	0.01092398
1	5060000	0.00683523
1	5065000	0.00829383
1	5070000	0.01030378
1	5075000	0.01231314
1	5080000	0.01282276
1	5085000	0.00915501
1	5090000	0.00484441
1	5095000	0.0042205
1	5100000	0.00472084
1	5105000	0.00451356
1	5110000	0.00666999
1	5115000	0.00921047
1	5120000	0.00983363
1	5125000	0.00814759
1	5130000	0.00683285
1	5135000	0.00754835
1	5140000	0.00888382
1	5145000	0.0104944
1	5150000	0.01168098
1	5155000	0.01329191
1	5160000	0.01511945
1	5165000	0.01342124
1	5170000	0.01095606
1	5175000	0.00895419
1	5180000	0.00708051
1	5185000	0.00914336
1	5190000	0.00963537
1	5195000	0.00688334
1	5200000	0.00719911
1	5205000	0.00832696
1	5210000	0.00887783
1	5215000	0.00973308
1	5220000	0.00940309
1	5225000	0.01119093
1	5230000	0.01262618
1	5235000	0.01204432
1	5240000	0.01472598
1	5245000	0.01467603
1	5250000	0.01174816
1	5255000	0.01111973
1	5260000	0.00895121
1	5265000	0.00469972
1	5270000	0.0038328
1	5275000	0.00470683
1	5280000	0.00477872
1	5285000	0.00470339
1	5290000	0.00519114
1	5295000	0.00575576
1	5300000	0.00573185
1	5305000	0.00906425
1	5310000	0.00920575
1	5315000	0.01013863
1	5320000	0.01191428
1	5325000	0.00887556
1	5330000	0.01079163
1	5335000	0.01070941
1	5340000	0.00880218
1	5345000	0.00998667
1	5350000	0.01094945
1	5355000	0.01241032
1	5360000	0.01528009
1	5365000	0.01476681
1	5370000	0.01003398
1	5375000	0.00765957
1	5380000	0.00771045
1	5385000	0.00502586
1	5390000	0.0044813
1	5395000	0.0059761
1	5400000	0.00956639
1	5405000	0.00909966
1	5410000	0.0069873
1	5415000	0.0061815
1	5420000	0.00778977
1	5425000	0.01088069
1	5430000	0.00951696
1	5435000	0.00826063
1	5440000	0.00664171
1	5445000	0.00614528
1	5450000	0.00690628
1	5455000	0.00931967
1	5460000	0.01181645
1	5465000	0.01185344
1	5470000	0.01345552
1	5475000	0.01726996
1	5480000	0.01902244
1	5485000	0.00704971
1	5490000	0.02064289
1	5495000	0.01240784
1	5500000	0.01377558
1	5505000	0.01144465
1	5510000	0.00968139
1	5515000	0.01067152
1	5520000	0.01035929
1	5525000	0.01653201
1	5530000	0.01147958
1	5535000	0.00740948
1	5540000	0.00819392
1	5545000	0.00963365
1	5550000	0.00967102
1	5555000	0.00701938
1	5560000	0.00612717
1	5565000	0.00894383
1	5570000	0.01550883
1	5575000	0.01706544
1	5580000	0.00889203
1	5585000	0.00829587
1	5590000	0.00815383
1	5595000	0.0096706
1	5600000	0.00629351
1	5605000	0.004342
1	5610000	0.00679678
1	5615000	0.00746682
1	5620000	0.00765979
1	5625000	0.00719914
1	5630000	0.00562219
1	5635000	0.01066013
1	5640000	0.01029882
1	5645000	0.00636326
1	5650000	0.00764869
1	5655000	0.00716445
1	5660000	0.00624237
1	5665000	0.00744224
1	5670000	0.00929254
1	5675000	0.00540134
1	5680000	0.00481608
1	5685000	0.00473898
1	5690000	0.00473329
1	5695000	0.00816045
1	5700000	0.011121
1	5705000	0.00823063
1	5710000	0.00616251
1	5715000	0.00794769
1	5720000	0.01006652
1	5725000	0.00749393
1	5730000	0.00824384
1	5735000	0.00727762
1	5740000	0.00426155
1	5745000	0.00543426
1	5750000	0.00639235
1	5755000	0.00675749
1	5760000	0.00547335
1	5765000	0.00396908
1	5770000	0.00362017
1	5775000	0.00375357
1	5780000	0.00669023
1	5785000	0.011113
1	5790000	0.00679487
1	5795000	0.00546865
1	5800000	0.00542148
1	5805000	0.00638209
1	5810000	0.01082339
1	5815000	0.01146723
1	5820000	0.01127021
1	5825000	0.00810425
1	5830000	0.00498726
1	5835000	0.0087709
1	5840000	0.01459604
1	5845000	0.012474849999999999
1	5850000	0.00924697
1	5855000	0.01424177
1	5860000	0.01336151
1	5865000	0.00564679
1	5870000	0.00905083
1	5875000	0.01149935
1	5880000	0.00881322
1	5885000	0.01015536
1	5890000	0.01238257
1	5895000	0.01053149
1	5900000	0.01018947
1	5905000	0.00545118
1	5910000	0.00620394
1	5915000	0.00554581
1	5920000	0.0044788
1	5925000	0.00667589
1	5930000	0.0089788
1	5935000	0.0087543
1	5940000	0.00825108
1	5945000	0.00766155
1	5950000	0.00731988
1	5955000	0.00683006
1	5960000	0.00758747
1	5965000	0.00853834
1	5970000	0.01116549
1	5975000	0.01089384
1	5980000	0.00863859
1	5985000	0.01210443
1	5990000	0.01408481
1	5995000	0.01342615
1	6000000	0.00990586
1	6005000	0.00905798
1	6010000	0.00827713
1	6015000	0.00925092
1	6020000	0.00915056
1	6025000	0.01021364
1	6030000	0.01146925
1	6035000	0.01073215
1	6040000	0.01005206
1	6045000	0.00556921
1	6050000	0.00711191
1	6055000	0.0070569
1	6060000	0.00644693
1	6065000	0.00736411
1	6070000	0.00819758
1	6075000	0.00825625
1	6080000	0.01005138
1	6085000	0.00997028
1	6090000	0.00815819
1	6095000	0.00839983
1	6100000	0.00744912
1	6105000	0.00655714
1	6110000	0.00747466
1	6115000	0.00821772
1	6120000	0.00769622
1	6125000	0.00786619
1	6130000	0.00828524
1	6135000	0.00712339
1	6140000	0.00662588
1	6145000	0.00742547
1	6150000	0.00704746
1	6155000	0.0094802
1	6160000	0.01096229
1	6165000	0.01213286
1	6170000	0.01158654
1	6175000	0.0132214
1	6180000	0.01392829
1	6185000	0.01132855
1	6190000	0.0111877
1	6195000	0.00979521
1	6200000	0.00940792
1	6205000	0.00728976
1	6210000	0.00750312
1	6215000	0.00878668
1	6220000	0.00940663
1	6225000	0.01416337
1	6230000	0.01884479
1	6235000	0.01134759
1	6240000	0.00516321
1	6245000	0.00729424
1	6250000	0.0083531
1	6255000	0.00878015
1	6260000	0.00958693
1	6265000	0.00987298
1	6270000	0.00756213
1	6275000	0.00694501
1	6280000	0.01094252
1	6285000	0.01407026
1	6290000	0.01181208
1	6295000	0.01019488
1	6300000	0.00536126
1	6305000	0.00842825
1	6310000	0.00993851
1	6315000	0.00874799
1	6320000	0.01222299
1	6325000	0.00816464
1	6330000	0.00519852
1	6335000	0.01363341
1	6340000	0.01487763
1	6345000	0.01012373
1	6350000	0.00900885
1	6355000	0.00352608
1	6360000	0.0056864
1	6365000	0.01029219
1	6370000	0.01488648
1	6375000	0.01059214
1	6380000	0.01008092
1	6385000	0.01400562
1	6390000	0.00487954
1	6395000	0.0074904
1	6400000	0.00943074
1	6405000	0.00712039
1	6410000	0.00531806
1	6415000	0.00237054
1	6420000	0.00309993
1	6425000	0.00421665
1	6430000	0.00674279
1	6435000	0.0081431
1	6440000	0.00712318
1	6445000	0.007167
1	6450000	0.01049756
1	6455000	0.01083786
1	6460000	0.0156341
1	6465000	0.01321612
1	6470000	0.01222177
1	6475000	0.01561138
1	6480000	0.00994619
1	6485000	0.00782072
1	6490000	0.00774494
1	6495000	0.00831994
1	6500000	0.01092139
1	6505000	0.01278586
1	6510000	0.01093511
1	6515000	0.00814381
1	6520000	0.01791185
1	6525000	0.02284911
1	6530000	0.00276924
1	6535000	0.00346798
1	6540000	0.00352985
1	6545000	0.00242725
1	6550000	0.00275429
1	6555000	0.00244034
1	6560000	0.00291725
1	6565000	0.00287578
1	6570000	0.00258197
1	6665000	0.00965469
1	6670000	0.00854699
1	6675000	0.00677322
1	6680000	0.00553576
1	6685000	0.00502334
1	6690000	0.01023799
1	6695000	0.0095794
1	6700000	0.00730381
1	6705000	0.01087673
1	6710000	0.01436864
1	6715000	0.0141869
1	6720000	0.01166031
1	6725000	0.00568937
1	6730000	0.00711863
1	6735000	0.00849868
1	6740000	0.00959677
1	6745000	0.00832689
1	6750000	0.00326552
1	6755000	0.00409234
1	6760000	0.00737599
1	6765000	0.00971234
1	6770000	0.01185391
1	6775000	0.01105119
1	6780000	0.00890836
1	6785000	0.00976998
1	6790000	0.01217645
1	6795000	0.0115016
1	6800000	0.00901624
1	6805000	0.012427529999999999
1	6810000	0.01336156
1	6815000	0.00682141
1	6820000	0.00834347
1	6825000	0.01276659
1	6830000	0.01094205
1	6835000	0.00730022
1	6840000	0.00526567
1	6845000	0.00429008
1	6850000	0.00439412
1	6855000	0.00531564
1	6860000	0.00577024
1	6865000	0.00587402
1	6870000	0.00830576
1	6875000	0.01045915
1	6880000	0.00884042
1	6885000	0.00477832
1	6890000	0.00424572
1	6895000	0.00506007
1	6900000	0.00687955
1	6905000	0.01190296
1	6910000	0.01361079
1	6915000	0.01367852
1	6920000	0.01393801
1	6925000	0.0118464
1	6930000	0.01553192
1	6935000	0.01787521
1	6940000	0.02050252
1	6945000	0.01868564
1	6950000	0.01880427
1	6955000	0.02357602
1	6960000	0.00902508
1	6965000	0.01634
1	6970000	0.02770161
1	6975000	0.0245024
1	6980000	0.017863
1	6985000	0.00937969
1	6990000	0.00879711
1	6995000	0.00688265
1	7000000	0.00680691
1	7005000	0.01010102
1	7010000	0.01126222
1	7015000	8.7536e-4
1	7020000	0.01790807
1	7025000	0.00657907
1	7030000	0.0070598
1	7035000	0.01290357
1	7040000	0.00670865
1	7045000	0.00663018
1	7050000	0.00781069
1	7055000	0.0077632
1	7060000	0.00596144
1	7065000	0.00358402
1	7070000	0.00587425
1	7075000	0.00563475
1	7080000	0.00350466
1	7085000	0.00463212
1	7090000	0.00306156
1	7095000	0.0046426
1	7100000	0.00666849
1	7105000	0.00690244
1	7110000	0.00902843
1	7115000	0.01327742
1	7120000	0.01804948
1	7125000	0.01892357
1	7130000	0.02380731
1	7135000	0.01452854
1	7140000	0.0075431
1	7145000	0.00226411
1	7150000	0.00214426
1	7155000	0.00306012
1	7160000	0.01064559
1	7165000	0.01098802
1	7170000	0.0092171
1	7175000	0.00915154
1	7180000	0.00652647
1	7185000	0.0045305
1	7190000	0.00463226
1	7195000	0.00629861
1	7200000	0.00512192
1	7205000	0.00269214
1	7210000	0.0048505
1	7215000	0.00574745
1	7220000	0.00917265
1	7225000	0.01917715
1	7230000	0.0192123
1	7235000	0.01948896
1	7240000	0.02079181
1	7245000	0.02741033
1	7250000	0.0188123
1	7255000	0.010282
1	7260000	0.00533187
1	7265000	0.00718327
1	7270000	0.00776508
1	7275000	0.00815776
1	7280000	0.01255533
1	7285000	0.01123688
1	7290000	0.00920574
1	7295000	0.01061799
1	7300000	0.01118121
1	7305000	0.00980025
1	7310000	0.01547486
1	7315000	0.03777149
1	7320000	0.00794849
1	7325000	0.00551981
1	7330000	0.0018837
1	7335000	0.00199029
1	7340000	0.00243038
1	7345000	0.01361138
1	7350000	0.01686342
1	7355000	0.0167642
1	7360000	0.0031336
1	7365000	0.00622202
1	7370000	0.0099422
1	7375000	0.0138905
1	7380000	0.01222677
1	7385000	0.01330836
1	7390000	0.01340538
1	7395000	0.00404455
1	7400000	0.01612659
1	7405000	0.00968876
1	7410000	0.01027215
1	7415000	0.00787553
1	7420000	0.00712078
1	7425000	0.01420115
1	7430000	0.01404502
1	7435000	0.01138819
1	7440000	0.01145028
1	7445000	0.0087229
1	7450000	0.00693655
1	7455000	0.00558866
1	7460000	0.00528737
1	7465000	0.00784683
1	7470000	0.00751412
1	7475000	0.01048185
1	7480000	0.01220828
1	7485000	0.00898218
1	7490000	0.00538546
1	7495000	0.00833081
1	7500000	0.01276704
1	7505000	0.01567896
1	7510000	0.01265388
1	7515000	0.01151093
1	7520000	0.01562451
1	7525000	0.01691829
1	7530000	0.01016343
1	7535000	0.00697581
1	7540000	0.00534305
1	7545000	0.00581104
1	7550000	0.00816857
1	7555000	0.00655505
1	7560000	0.00554687
1	7565000	0.00602079
1	7570000	0.00854137
1	7575000	0.00956611
1	7580000	0.00613569
1	7585000	0.00900936
1	7590000	0.00715081
1	7595000	0.01188391
1	7600000	0.01408393
1	7605000	0.01389081
1	7610000	0.00897192
1	7615000	0.00692956
1	7620000	0.00792642
1	7625000	0.01339017
1	7630000	0.01275943
1	7635000	0.0111906
1	7640000	0.00664243
1	7645000	0.00561484
1	7650000	0.0086977
1	7655000	0.01425617
1	7660000	0.01002765
1	7665000	0.00428172
1	7670000	0.00449903
1	7675000	0.00285556
1	7680000	0.00209798
1	7685000	0.00162657
1	7690000	0.00416087
1	7695000	0.00467172
1	7700000	0.00371634
1	7705000	0.00396127
1	7710000	0.00320404
1	7715000	4.4896e-4
1	7720000	0.00929782
1	7725000	0.00727272
1	7730000	0.0013435
1	7735000	0.00220931
1	7740000	0.00294106
1	7745000	0.00275418
1	7750000	0.00155562
1	7755000	0.00477041
1	7760000	0.00383726
1	7765000	0.00322668
1	7770000	0.00274535
1	7775000	0.00256899
1	7780000	0.00390514
1	7785000	0.00396556
1	7790000	0.00368781
1	7795000	0.0037893
1	7800000	0.00304942
1	7805000	0.00263733
1	7810000	0.00296845
1	7815000	0.0040086
1	7820000	0.00451206
1	7825000	0.00316784
1	7830000	0.00560572
1	7835000	0.00702681
1	7840000	0.00853937
1	7845000	0.00680144
1	7850000	0.00505587
1	7855000	0.00494927
1	7860000	0.00534138
1	7865000	0.00658612
1	7870000	0.00553921
1	7875000	0.00554597
1	7880000	0.0070002
1	7885000	0.00714311
1	7890000	0.00700864
1	7895000	0.00581814
1	7900000	0.00570197
1	7905000	0.00830358
1	7910000	0.00834726
1	7915000	0.00933403
1	7920000	0.01190693
1	7925000	0.01235262
1	7930000	0.01306315
1	7935000	0.01316543
1	7940000	0.02488348
1	7945000	0.00989223
1	7950000	0.01157081
1	7955000	0.01555306
1	7960000	0.01393407
1	7965000	0.00598129
1	7970000	0.01529658
1	7975000	0.03644071
1	7980000	0.00383421
1	7985000	0.01100238
1	7990000	0.00971288
1	7995000	0.0095698
1	8000000	0.00822694
1	8005000	0.00706718
1	8010000	0.00820314
1	8015000	0.00939832
1	8020000	0.00861542
1	8025000	0.01303903
1	8030000	0.01571882
1	8035000	0.01051754
1	8040000	0.00491527
1	8045000	0.0051506
1	8050000	0.00512462
1	8055000	0.00918119
1	8060000	0.00553429
1	8065000	0.00562632
1	8070000	0.00848001
1	8075000	0.00779583
1	8080000	0.00809561
1	8085000	0.01067964
1	8090000	0.00965792
1	8095000	0.00910646
1	8100000	0.00784841
1	8105000	0.0055144
1	8110000	0.00571435
1	8115000	0.00528995
1	8120000	0.0041541700000000004
1	8125000	0.00304578
1	8130000	0.0016043
1	8160000	0.00130144
1	8165000	0.00230958
1	8170000	0.00112115
1	8175000	7.9628e-4
1	8180000	2.0141e-4
1	8190000	0.0040474
1	8195000	0.00337578
1	8200000	0.00249741
1	8205000	0.00352212
1	8210000	0.00289844
1	8215000	0.00313807
1	8220000	0.00515808
1	8225000	0.00512317
1	8230000	0.0028306
1	8235000	0.00234564
1	8240000	0.00293555
1	8245000	0.00247779
1	8250000	0.00141614
1	8255000	0.00102254
1	8260000	0.00127954
1	8265000	0.00163476
1	8270000	0.00269194
1	8275000	0.00502278
1	8280000	0.00535967
1	8285000	0.00633401
1	8290000	0.00663445
1	8295000	0.00631076
1	8300000	0.00595154
1	8305000	0.00524551
1	8310000	0.00569842
1	8315000	0.00860711
1	8320000	0.01234054
1	8325000	0.00711499
1	8330000	0.00883759
1	8335000	0.00965183
1	8340000	0.0104139
1	8345000	0.01036253
1	8350000	0.00984078
1	8355000	0.01044181
1	8360000	0.00747412
1	8365000	0.00745498
1	8370000	0.0101965
1	8375000	0.01701157
1	8380000	0.01495104
1	8385000	0.01018613
1	8390000	0.01643114
1	8395000	0.01529106
1	8400000	0.00540826
1	8405000	0.00577165
1	8410000	0.00662674
1	8415000	0.00731802
1	8425000	0.00333319
1	8430000	0.01027712
1	8435000	0.01379439
1	8440000	0.0116453
1	8445000	0.00959658
1	8450000	0.00848297
1	8455000	0.0092552
1	8460000	0.01232415
1	8465000	0.01262627
1	8470000	0.00994944
1	8475000	0.01424405
1	8480000	0.01612048
1	8485000	0.01110853
1	8490000	0.00917007
1	8495000	0.01115739
1	8500000	0.01178778
1	8505000	0.00786174
1	8510000	0.00526527
1	8515000	0.00831102
1	8520000	0.02018139
1	8525000	0.01377032
1	8530000	0.00641987
1	8535000	0.0090663
1	8540000	0.01121964
1	8545000	0.01239572
1	8550000	0.01165545
1	8555000	0.00909886
1	8560000	0.01429354
1	8565000	0.01676361
1	8570000	0.01306712
1	8575000	0.01276447
1	8580000	0.01982896
1	8585000	0.0199211
1	8590000	0.02888343
1	8595000	0.02162272
1	8600000	0.00580725
1	8605000	0.01885143
1	8610000	0.03044481
1	8615000	0.00952438
1	8620000	0.01008528
1	8625000	0.0078
1	8630000	0.00887894
1	8635000	0.01104902
1	8640000	0.00992243
1	8645000	0.01137356
1	8650000	0.01561509
1	8655000	0.01134496
1	8660000	0.00977495
1	8665000	0.01114758
1	8670000	0.00747071
1	8675000	0.01091332
1	8680000	0.01229288
1	8685000	0.00901079
1	8690000	0.00981969
1	8695000	0.0147644
1	8700000	0.01263077
1	8705000	0.01267654
1	8710000	0.02290007
1	8715000	0.02126731
1	8720000	0.01348771
1	8725000	0.0133918
1	8730000	0.01246398
1	8735000	0.01125758
1	8740000	0.00780074
1	8745000	0.00677802
1	8750000	0.00704061
1	8755000	0.00713461
1	8760000	0.01468752
1	8765000	0.01587021
1	8770000	0.01048647
1	8775000	0.00837411
1	8780000	0.00821355
1	8785000	0.00869367
1	8790000	0.00718978
1	8795000	0.01209628
1	8800000	0.01041886
1	8805000	0.00725873
1	8810000	0.00626495
1	8815000	0.00780768
1	8820000	0.02210317
1	8825000	0.01452795
1	8830000	0.00891795
1	8835000	0.01190611
1	8840000	0.01451474
1	8845000	0.01457531
1	8850000	0.01377826
1	8855000	0.01172919
1	8860000	0.01184126
1	8865000	0.01314214
1	8870000	0.00769998
1	8875000	0.01135541
1	8880000	0.01528515
1	8885000	0.01397183
1	8890000	0.01313007
1	8895000	0.00952277
1	8900000	0.01162526
1	8905000	0.00931626
1	8910000	0.0087878
1	8915000	0.01413116
1	8920000	0.00844411
1	8925000	0.00673921
1	8930000	0.0088425900000000009
1	8935000	0.01033027
1	8940000	0.01229531
1	8945000	0.01434758
1	8950000	0.01176979
1	8955000	0.004626
1	8960000	0.00578955
1	8965000	0.00993972
1	8970000	0.01270227
1	8975000	0.01454954
1	8980000	0.00988049
1	8985000	0.01478872
1	8990000	0.01171234
1	8995000	0.00895888
1	9000000	0.01123652
1	9005000	0.00693594
1	9010000	0.006664
1	9015000	0.00942993
1	9020000	0.00858714
1	9025000	0.00971537
1	9030000	0.01257346
1	9035000	0.01431237
1	9040000	0.01312528
1	9045000	0.00940999
1	9050000	0.01052945
1	9055000	0.01012778
1	9060000	0.00747092
1	9065000	0.0097698
1	9070000	0.00999702
1	9075000	0.00704188
1	9080000	0.00601532
1	9085000	0.0069882
1	9090000	0.01126683
1	9095000	0.01200837
1	9100000	0.01178907
1	9105000	0.00576364
1	9110000	0.00576364
1	9115000	0.01592884
1	9120000	0.01139022
1	9125000	0.01317704
1	9130000	0.0112371
1	9135000	0.00626392
1	9140000	0.00978032
1	9145000	0.01103107
1	9150000	0.00510567
1	9155000	0.00312596
1	9160000	0.00362597
1	9165000	0.00241986
1	9170000	0.00230166
1	9175000	0.00256488
1	9180000	0.00308992
1	9185000	0.00523933
1	9190000	0.01012115
1	9195000	0.01264988
1	9200000	0.01143472
1	9205000	0.01016959
1	9210000	0.01379649
1	9215000	0.01703838
1	9220000	0.01446787
1	9225000	0.01343988
1	9230000	0.0116133
1	9235000	0.0126076
1	9240000	0.01014422
1	9245000	0.01065321
1	9250000	0.01215388
1	9255000	0.01201986
1	9260000	0.00225526
1	9265000	0.00929848
1	9270000	0.00655155
1	9275000	0.00550898
1	9280000	0.00704672
1	9285000	0.005976
1	9290000	0.00766701
1	9295000	0.011008
1	9300000	0.00811963
1	9305000	0.00403518
1	9310000	0.00487905
1	9315000	0.00204462
1	9320000	0.00232914
1	9325000	0.00196529
1	9330000	0.00177358
1	9335000	0.00352569
1	9340000	0.00897049
1	9345000	0.01617848
1	9350000	0.01520306
1	9355000	0.00775951
1	9360000	0.00718359
1	9365000	0.00545321
1	9370000	0.00365643
1	9375000	0.00435836
1	9380000	0.00470647
1	9385000	0.00380175
1	9390000	0.00382314
1	9395000	0.00502825
1	9400000	0.00838608
1	9405000	0.01032605
1	9410000	0.00672176
1	9415000	0.00465068
1	9420000	0.00613555
1	9425000	0.00658362
1	9430000	0.00831251
1	9435000	0.01150102
1	9440000	0.01003712
1	9445000	0.00784125
1	9450000	0.00854187
1	9455000	0.00877542
1	9460000	0.01603887
1	9465000	0.01129835
1	9470000	0.0085626
1	9475000	0.00814027
1	9480000	0.01199438
1	9485000	0.01173807
1	9490000	0.01263718
1	9495000	0.02596948
1	9505000	0.03836369
1	9510000	0.01636971
1	9515000	0.01092062
1	9520000	0.00894787
1	9525000	0.00640375
1	9530000	0.00598808
1	9535000	0.00932504
1	9540000	0.00879216
1	9545000	0.00873171
1	9550000	0.00991722
1	9555000	0.00872979
1	9560000	0.00885073
1	9565000	0.02149856
1	9570000	0.0121783
1	9575000	0.0065261
1	9580000	0.00284041
1	9585000	0.00260125
1	9590000	0.00466899
1	9595000	0.01028911
1	9600000	0.00742983
1	9605000	0.00766881
1	9610000	0.01420473
1	9615000	0.01913627
1	9620000	0.02034142
1	9625000	0.01453536
1	9630000	0.01173127
1	9635000	0.00954748
1	9640000	0.01243495
1	9645000	0.01408641
1	9650000	0.0092051
1	9655000	0.01264849
1	9660000	0.01912274
1	9665000	0.01896393
1	9670000	0.0100516
1	9675000	0.00820081
1	9680000	0.00740581
1	9685000	0.01081775
1	9690000	0.01699513
1	9695000	0.01930633
1	9700000	0.01669012
1	9705000	0.01354843
1	9710000	0.00811478
1	9715000	0.00776443
1	9720000	0.02317674
1	9725000	0.02749959
1	9730000	0.002404
1	9735000	0.00883991
1	9740000	0.01122606
1	9745000	0.01049583
1	9750000	0.01200132
1	9755000	0.00650882
1	9760000	0.00487053
1	9765000	0.00635114
1	9770000	0.01187232
1	9775000	0.01072184
1	9780000	0.01046093
1	9785000	0.01122017
1	9790000	0.01053612
1	9795000	0.00739604
1	9800000	0.00875539
1	9805000	0.00812273
1	9810000	0.0076165
1	9815000	0.00759908
1	9820000	0.0077328300000000004
1	9825000	0.00950765
1	9830000	0.01245296
1	9835000	0.0105986
1	9840000	0.01637568
1	9845000	0.01036602
1	9850000	0.00572687
1	9855000	0.00595049
1	9860000	0.00723855
1	9865000	0.00634945
1	9870000	0.0074553
1	9875000	0.0166357
1	9880000	0.01138804
1	9885000	0.00807412
1	9890000	0.01009175
1	9895000	0.01125865
1	9900000	0.00992853
1	9905000	0.00842549
1	9910000	0.01050078
1	9915000	0.01180344
1	9920000	0.00828526
1	9925000	0.00689827
1	9930000	0.0075547
1	9935000	0.0131654
1	9940000	0.01178257
1	9945000	0.011759
1	9950000	0.01192385
1	9955000	0.00917049
1	9960000	0.00922907
1	9965000	0.00975103
1	9970000	0.01445741
1	9975000	0.01674755
1	9980000	0.01296707
1	9985000	0.02080381
1	9990000	0.0265806
1	9995000	0.01774695
1	10000000	0.01119413
1	10005000	0.00829468
1	10010000	0.01083453
1	10015000	0.01338942
1	10020000	0.0122339
1	10025000	0.01194332
1	10030000	0.0129685
1	10035000	0.00888042
1	10040000	0.01141066
1	10045000	0.01326368
1	10050000	0.00775688
1	10055000	0.00944165
1	10060000	0.01088416
1	10065000	0.01189049
1	10070000	0.00923636
1	10075000	0.00780076
1	10080000	0.00876132
1	10085000	0.00684989
1	10090000	0.00410761
1	10095000	0.00713027
1	10100000	0.00673243
1	10105000	0.00432607
1	10110000	0.0072181499999999996
1	10115000	0.01186058
1	10120000	0.01124649
1	10125000	0.00570611
1	10130000	0.00366568
1	10135000	0.00369213
1	10140000	0.00519502
1	10145000	0.00865632
1	10150000	0.01091113
1	10155000	0.01385065
1	10160000	0.03122386
1	10165000	0.01990938
1	10170000	0.00898139
[truncated: 53,370 more rows]
