# Supplementary material for: Genome-wide analysis of the response to ivermectin treatment by a Swedish field population of Haemonchus contortus
Source: Int J Parasitol Drugs Drug Resist. 2021 Dec 23;18:12–9. doi: 10.1016/j.ijpddr.2021.12.002 (PMC8718930; doi:10.1016/j.ijpddr.2021.12.002)
Supplement: Multimedia component 3 [file mmc3.txt]

gene_name	Fst-value
HCON_00095840	0.00446153
HCON_00095850	0.00556226
HCON_00095860	0.00184527
HCON_00095870	0.00228358
HCON_00095880	0.00294729
HCON_00095890	0.00299843
HCON_00095900	0.00269402
HCON_00095910	0.00285633
HCON_00095915	0.00345554
HCON_00095920	0.00402045
HCON_00095930	0.00306059
HCON_00095940	0.00249265
HCON_00095950	0.00342132
HCON_00095970	0.00361006
HCON_00095980	0.00170784
HCON_00095990	0.00214329
HCON_00095995	0.00292256
HCON_00096000	0.00269365
HCON_00096010	0.00291981
HCON_00096020	0.00313900
HCON_00096030	0.00388353
HCON_00096040	0.00322657
HCON_00096050	0.00409863
HCON_00096060	0.00287875
HCON_00096065	0.00185045
HCON_00096070	0.00260907
HCON_00096080	0.00372062
HCON_00096090	0.00000000
HCON_00096100	0.00000000
HCON_00096110	0.00376232
HCON_00096120	0.00368811
HCON_00096130	0.00193615
HCON_00096140	0.00207634
HCON_00096150	0.00030017
HCON_00096160	0.00170175
HCON_00096170	0.00078198
HCON_00096180	0.00215164
HCON_00096210	0.00558567
HCON_00096220	0.00189325
HCON_00096190	0.00357599
HCON_00096230	0.00189870
HCON_00096240	0.00211576
HCON_00096250	0.00240065
HCON_00096260	0.00188339
HCON_00096270	0.00313773
HCON_00096280	0.00305273
HCON_00096290	0.00275080
HCON_00096300	0.00283798
HCON_00096330	0.00117043
HCON_00096340	0.00479375
HCON_00096350	0.00000000
HCON_00096360	0.00027103
HCON_00096310	0.00278113
HCON_00096370	0.00381735
HCON_00096380	0.00390335
HCON_00096390	0.00296997
HCON_00096400	0.00313097
HCON_00096410	0.00340410
HCON_00096420	0.00337052
HCON_00096430	0.00344941
HCON_00096450	0.00336515
HCON_00096460	0.00531445
HCON_00096470	0.00147237
HCON_00096440	0.00427645
HCON_00096490	0.00312373
HCON_00096500	0.00338464
HCON_00096510	0.00356300
HCON_00096520	0.00368569
HCON_00096530	0.00713459
HCON_00096540	0.00309745
HCON_00096550	0.00617039
HCON_00096545	0.00781010
HCON_00096560	0.01120201
HCON_00096570	0.00740874
HCON_00096580	0.00429435
HCON_00096590	0.00701292
HCON_00096600	0.01235017
HCON_00096620	0.01079708
HCON_00096630	0.01382375
HCON_00096640	0.00873119
HCON_00096650	0.00820534
HCON_00096660	0.00761123
HCON_00096670	0.00523042
HCON_00191470	0.00962833
HCON_00096680	0.00506650
HCON_00096685	0.00518976
HCON_00096690	0.00443426
HCON_00096700	0.00633501
HCON_00096710	0.00290429
HCON_00096720	0.00409780
HCON_00096730	0.00591629
HCON_00096740	0.00553583
HCON_00096750	0.00991584
HCON_00096770	0.00459543
HCON_00096760	0.00729638
HCON_00096790	0.00708692
HCON_00096800	0.00204108
HCON_00096810	0.00520746
HCON_00096820	0.00457644
HCON_00096830	0.00487221
HCON_00096840	0.00427427
HCON_00096842	0.00585623
HCON_00096844	0.00755061
HCON_00096860	0.00206189
HCON_00096870	0.00558123
HCON_00096880	0.00354293
HCON_00096850	0.00492433
HCON_00096890	0.01284327
HCON_00096900	0.00744853
HCON_00096905	0.00780341
HCON_00096910	0.00807268
HCON_00096920	0.00809719
HCON_00096930	0.00519561
HCON_00096940	0.00702864
HCON_00096945	0.00397767
HCON_00096950	0.00299477
HCON_00096960	0.00582532
HCON_00096970	0.00819622
HCON_00096980	0.01185541
HCON_00096990	0.00593120
HCON_00097020	0.00327326
HCON_00097000	0.00390610
HCON_00097030	0.00332049
HCON_00097040	0.00377533
HCON_00097050	0.00605074
HCON_00097060	0.00339381
HCON_00097070	0.00676828
HCON_00097080	0.01958174
HCON_00097090	0.02137360
HCON_00097100	0.01357622
HCON_00097110	0.01039748
HCON_00097120	0.01681230
HCON_00097130	0.00000000
HCON_00097160	0.00658927
HCON_00097170	0.00000000
HCON_00097190	0.00000000
HCON_00097240	0.01204750
HCON_00097255	0.01342496
HCON_00097250	0.00926893
HCON_00097270	0.01918370
HCON_00097280	0.02886478
HCON_00097285	0.02868266
HCON_00097290	0.00801423
HCON_00097310	0.00716791
HCON_00097300	0.00787624
HCON_00097330	0.01009199
HCON_00097340	0.00770446
HCON_00097350	0.01171014
HCON_00097360	0.00661092
HCON_00097370	0.00929725
HCON_00097380	0.00743669
HCON_00097390	0.00878870
HCON_00097400	0.01324353
HCON_00097420	0.01259875
HCON_00097430	0.00939841
HCON_00097440	0.00865679
HCON_00097450	0.00498763
HCON_00097460	0.00549770
HCON_00097470	0.01196501
HCON_00097480	0.00000000
HCON_00097490	0.00720529
HCON_00097500	0.00988116
HCON_00097510	0.00922684
HCON_00097520	0.00000000
HCON_00097530	0.00000000
HCON_00097515	0.00972372
HCON_00097550	0.01092505
HCON_00097560	0.00752365
HCON_00097570	0.01817647
HCON_00097580	0.00874032
HCON_00097590	0.00874240
HCON_00097600	0.01166598
HCON_00097610	0.00347630
HCON_00097615	0.01227528
HCON_00097620	0.01736237
HCON_00097625	0.00632328
HCON_00097629	0.00391877
HCON_00097627	0.00618531
HCON_00097630	0.00691288
HCON_00097640	0.00769189
HCON_00097650	0.00679446
HCON_00097660	0.02278286
HCON_00097670	0.01296535
HCON_00097680	0.00921872
HCON_00097690	0.00702375
HCON_00097700	0.00325984
HCON_00097710	0.00457420
HCON_00097720	0.01330572
HCON_00097730	0.00683967
HCON_00097740	0.01727743
HCON_00097745	0.00614530
HCON_00097746	0.00335768
HCON_00097748	0.00285660
HCON_00097755	0.00516050
HCON_00097750	0.01000241
HCON_00097760	0.01196732
HCON_00097770	0.00603851
HCON_00097780	0.01412258
HCON_00097785	0.00808188
HCON_00097790	0.00973583
HCON_00097800	0.00503066
HCON_00097810	0.00428714
HCON_00097820	0.01641924
HCON_00097830	0.03310137
HCON_00097840	0.00373364
HCON_00097845	0.00653490
HCON_00097850	0.00835106
HCON_00097860	0.00273809
HCON_00097870	0.00896121
HCON_00097880	0.01375355
HCON_00097885	0.00000000
HCON_00097890	0.01756737
HCON_00097900	0.01464761
HCON_00097910	0.01511141
HCON_00097915	0.00597690
HCON_00097920	0.00692071
HCON_00097930	0.00626591
HCON_00097940	0.02108746
HCON_00097950	0.00431118
HCON_00097960	0.00607872
HCON_00097970	0.00971301
HCON_00097975	0.00977809
HCON_00097980	0.02311733
HCON_00097984	0.00796052
HCON_00097986	0.00317826
HCON_00097990	0.00863210
HCON_00097995	0.00902313
HCON_00098000	0.01713998
HCON_00098010	0.01019738
HCON_00098020	0.01027929
HCON_00098030	0.00804566
HCON_00098032	0.00660042
HCON_00191560	0.00904840
HCON_00191570	0.00479654
HCON_00098035	0.01042137
HCON_00098040	0.00432641
HCON_00098050	0.01881767
HCON_00098060	0.01155722
HCON_00098070	0.01211606
HCON_00098080	0.00645182
HCON_00098090	0.00434132
HCON_00098100	0.00549238
HCON_00098110	0.00819444
HCON_00098120	0.01038324
HCON_00098125	0.00393309
HCON_00098130	0.00887355
HCON_00098140	0.01469292
HCON_00098150	0.00576214
HCON_00098160	0.00686303
HCON_00098175	0.00534210
HCON_00098170	0.00650096
HCON_00098180	0.00551515
HCON_00098190	0.00380535
HCON_00098200	0.00850675
HCON_00098210	0.00468840
HCON_00098220	0.00596035
HCON_00098230	0.00299454
HCON_00098240	0.00141527
HCON_00098250	0.00224140
HCON_00098260	0.00217930
HCON_00098270	0.00509736
HCON_00191620	0.00384266
HCON_00098280	0.00319832
HCON_00098285	0.01117771
HCON_00098290	0.00347209
HCON_00098300	0.00531752
HCON_00098320	0.00475511
HCON_00098330	0.01114625
HCON_00098350	0.00818944
HCON_00098360	0.00842908
HCON_00098310	0.00916862
HCON_00098370	0.01071595
HCON_00098380	0.00955204
HCON_00098390	0.01897892
HCON_00098400	0.01333549
HCON_00098410	0.00299850
HCON_00098420	0.04099017
HCON_00098422	0.00385154
HCON_00098425	0.01037136
HCON_00098430	0.00848336
HCON_00098450	0.01395982
HCON_00098460	0.00913532
HCON_00098465	0.01803903
HCON_00098470	0.00637119
HCON_00098475	0.00377850
HCON_00098480	0.00361728
HCON_00098500	0.00517591
HCON_00098490	0.00599139
HCON_00098505	0.00755479
HCON_00098510	0.00981297
HCON_00098520	0.00509594
HCON_00098530	0.01112860
HCON_00098550	0.00000000
HCON_00098560	0.00496660
HCON_00098570	0.00575264
HCON_00098580	0.01030584
HCON_00098600	0.03227401
HCON_00098605	0.00374222
HCON_00098610	0.01861826
HCON_00098615	0.00675489
HCON_00098620	0.00460432
HCON_00098630	0.00597168
HCON_00098640	0.01979135
HCON_00098650	0.00640641
HCON_00098655	0.01302537
HCON_00098660	0.01139641
HCON_00098670	0.01619418
HCON_00098680	0.00323860
HCON_00098690	0.00265877
HCON_00098695	0.00842597
HCON_00098700	0.00638215
HCON_00098710	0.03778746
HCON_00098720	0.00597130
HCON_00098730	0.02258555
HCON_00098740	0.01187410
HCON_00098750	0.01397350
HCON_00098760	0.01181580
HCON_00098770	0.00651415
HCON_00191670	0.00675443
HCON_00098780	0.00740708
HCON_00098782	0.00679263
HCON_00098784	0.00521339
HCON_00098790	0.00724982
HCON_00098800	0.00818482
HCON_00191710	0.01572729
HCON_00098810	0.02238818
HCON_00098820	0.01082082
HCON_00098825	0.01045807
HCON_00098830	0.00779331
HCON_00098840	0.00218630
HCON_00098850	0.00623919
HCON_00098860	0.00766928
HCON_00098870	0.00922068
HCON_00098880	0.00303003
HCON_00098890	0.00695765
HCON_00191720	0.00769306
HCON_00098900	0.00915918
HCON_00098910	0.00000000
HCON_00098920	0.00669337
HCON_00098930	0.01192858
HCON_00098940	0.00338510
HCON_00098950	0.00648111
HCON_00098960	0.00276895
HCON_00098970	0.01216842
HCON_00098980	0.01033979
HCON_00098990	0.00862632
HCON_00099000	0.00000000
HCON_00099005	0.01930848
HCON_00099010	0.00270050
HCON_00099020	0.00324588
HCON_00099025	0.00464534
HCON_00099030	0.00604311
HCON_00099040	0.00712600
HCON_00099045	0.01427802
HCON_00099050	0.01059730
HCON_00099060	0.00543513
HCON_00099070	0.00364795
HCON_00099080	0.00454523
HCON_00099090	0.00523523
HCON_00099100	0.00914039
HCON_00099110	0.00917599
HCON_00099120	0.00772815
HCON_00099130	0.01042335
HCON_00099140	0.00759878
HCON_00099150	0.00820825
HCON_00099160	0.01430175
HCON_00099170	0.00773475
HCON_00099180	0.01040856
HCON_00099190	0.00209688
HCON_00099200	0.00519277
HCON_00099210	0.00883083
HCON_00099212	0.00639714
HCON_00099216	0.00191314
HCON_00099214	0.01016190
HCON_00099217	0.01152491
HCON_00099218	0.00751348
HCON_00099222	0.00981968
HCON_00099250	0.00314677
HCON_00099240	0.00326411
HCON_00099270	0.00357481
HCON_00099280	0.00681322
HCON_00099260	0.00300623
HCON_00099290	0.00443322
HCON_00191800	0.00412689
HCON_00099300	0.01484211
HCON_00099320	0.00871643
HCON_00099310	0.00525242
HCON_00099330	0.00438780
HCON_00099340	0.00244496
HCON_00099345	0.01146104
HCON_00099350	0.00338706
HCON_00099355	0.00293834
HCON_00099360	0.00938702
HCON_00099370	0.00534714
HCON_00099380	0.00579159
HCON_00099390	0.00787591
HCON_00099400	0.00888504
HCON_00099410	0.01201354
HCON_00099420	0.00000000
HCON_00099425	0.01453603
HCON_00099440	0.00432418
HCON_00099435	0.00403282
HCON_00099445	0.00795312
HCON_00099452	0.00817725
HCON_00099455	0.00582957
HCON_00099450	0.01002226
HCON_00099462	0.00840236
HCON_00099464	0.01034470
HCON_00099466	0.02292501
HCON_00099467	0.01180272
HCON_00099468	0.01643984
HCON_00099469	0.02330203
HCON_00099470	0.00995933
HCON_00099471	0.00696167
HCON_00099472	0.00520642
HCON_00099474	0.00418048
HCON_00099476	0.00984233
HCON_00099478	0.00402532
HCON_00099475	0.00581987
HCON_00099480	0.00773256
HCON_00099490	0.00898519
HCON_00099495	0.00764499
HCON_00099498	0.00474934
HCON_00099500	0.02771039
HCON_00099510	0.00383364
HCON_00099520	0.00797807
HCON_00099530	0.00336420
HCON_00099540	0.00000000
HCON_00099550	0.00210783
HCON_00099560	0.00543142
HCON_00099570	0.00949247
HCON_00099580	0.00055139
HCON_00099590	0.00525762
HCON_00099600	0.00776352
HCON_00099615	0.00927293
HCON_00099610	0.01142314
HCON_00099620	0.00661751
HCON_00099630	0.00518709
HCON_00099640	0.00589084
HCON_00099650	0.00600807
HCON_00099655	0.01088572
HCON_00099660	0.00570592
HCON_00099670	0.00549127
HCON_00099680	0.00574076
HCON_00099690	0.00468417
HCON_00099700	0.01208579
HCON_00099710	0.01631429
HCON_00099720	0.00447804
HCON_00191840	0.00248227
HCON_00099730	0.00261768
HCON_00099740	0.00657720
HCON_00099750	0.00551333
HCON_00099760	0.00596124
HCON_00099770	0.00194431
HCON_00099780	0.00133975
HCON_00099790	0.00462560
HCON_00099800	0.00308174
HCON_00099810	0.00149431
HCON_00099820	0.00463234
HCON_00099830	0.00309269
HCON_00099840	0.00512016
HCON_00099850	0.00871746
HCON_00099860	0.02425263
HCON_00099880	0.00263088
HCON_00099870	0.00910162
HCON_00099890	0.01148633
HCON_00099900	0.01546404
HCON_00099905	0.00578555
HCON_00099910	0.00932143
HCON_00099920	0.00873098
HCON_00099930	0.00754646
HCON_00099940	0.00716049
HCON_00099950	0.00937415
HCON_00099952	0.00958916
HCON_00099954	0.00679333
HCON_00099956	0.00507172
HCON_00191860	0.00437396
HCON_00099958	0.00307272
HCON_00099960	0.00350051
HCON_00099970	0.00548350
HCON_00099974	0.00432500
HCON_00099975	0.00436523
HCON_00099976	0.01499957
HCON_00099978	0.00320318
HCON_00099980	0.03733011
HCON_00099990	0.00750288
HCON_00099992	0.00793146
HCON_00099995	0.00579397
HCON_00100000	0.01069738
HCON_00100010	0.02132584
HCON_00100012	0.01441615
HCON_00100020	0.01137975
HCON_00100030	0.00962276
HCON_00100040	0.00568555
HCON_00100042	0.01924658
HCON_00100050	0.00931900
HCON_00100060	0.01190548
HCON_00194170	0.00888799
HCON_00191890	0.00295613
HCON_00100070	0.00609084
HCON_00100080	0.01028749
HCON_00100090	0.01967363
HCON_00100100	0.00684562
HCON_00100110	0.00340624
HCON_00100120	0.00245177
HCON_00100130	0.00195228
HCON_00100140	0.00383855
HCON_00100160	0.00397153
HCON_00100150	0.00859887
HCON_00100180	0.00000000
HCON_00100190	0.01791865
HCON_00100200	0.00889010
HCON_00100210	0.00468293
HCON_00100215	0.00362308
HCON_00100220	0.00469337
HCON_00100230	0.01187454
HCON_00100250	0.00644586
HCON_00100260	0.01272273
HCON_00100270	0.01063225
HCON_00100280	0.00873409
HCON_00100285	0.01226132
HCON_00100290	0.00358432
HCON_00100310	0.02224888
HCON_00100300	0.00738725
HCON_00100320	0.00942653
HCON_00100330	0.00817259
HCON_00100340	0.01027011
HCON_00100350	0.01831291
HCON_00100360	0.01282167
HCON_00100370	0.00000000
HCON_00100374	0.01042163
HCON_00100380	0.01213574
HCON_00100400	0.00558460
HCON_00100410	0.00846520
HCON_00100420	0.01272816
HCON_00100430	0.01055956
HCON_00100440	0.01057100
HCON_00100450	0.00871372
HCON_00100460	0.01158150
HCON_00100470	0.04660758
HCON_00100490	0.00939901
HCON_00100500	0.00296134
HCON_00100510	0.00730680
HCON_00100520	0.01450136
HCON_00100540	0.02165867
HCON_00100530	0.01437061
HCON_00100560	0.00535501
HCON_00100565	0.00365553
HCON_00100580	0.00492208
HCON_00100590	0.00868178
HCON_00100600	0.01300293
HCON_00100610	0.00762186
HCON_00100620	0.00339138
HCON_00100630	0.00609677
HCON_00100640	0.00992132
HCON_00100650	0.00743150
HCON_00100660	0.01338987
HCON_00100670	0.00422421
HCON_00100675	0.00213828
HCON_00100680	0.02220888
HCON_00100690	0.00896765
HCON_00100700	0.00872956
HCON_00100710	0.00434445
HCON_00100720	0.00392180
HCON_00100730	0.01304863
HCON_00100740	0.00481955
HCON_00100750	0.01386822
HCON_00100760	0.01732621
HCON_00100770	0.00347767
HCON_00100780	0.00485862
HCON_00100782	0.00000000
HCON_00100784	0.00393626
HCON_00100980	0.00911341
HCON_00100786	0.00646091
HCON_00100790	0.00357764
HCON_00100800	0.00306866
HCON_00100810	0.00206233
HCON_00100820	0.00378613
HCON_00100830	0.00903596
HCON_00100840	0.00224455
HCON_00100850	0.00724221
HCON_00100860	0.00749392
HCON_00100870	0.01026094
HCON_00100880	0.00510653
HCON_00100890	0.01166847
HCON_00100900	0.00857148
HCON_00100910	0.00484964
HCON_00100920	0.00169933
HCON_00100930	0.00458865
HCON_00100940	0.00273009
HCON_00100950	0.00293247
HCON_00100960	0.00369068
HCON_00101000	0.00406387
HCON_00101010	0.00324914
HCON_00101020	0.00878799
HCON_00101032	0.00385994
HCON_00101034	0.00727850
HCON_00101030	0.00538822
HCON_00101040	0.00320006
HCON_00101050	0.00065366
HCON_00101060	0.00271124
HCON_00101065	0.00315459
HCON_00101068	0.00325759
HCON_00101070	0.00420379
HCON_00101080	0.00136779
HCON_00101085	0.00304337
HCON_00101090	0.01297717
HCON_00101100	0.01047070
HCON_00101110	0.00118271
HCON_00101120	0.01633223
HCON_00101130	0.00000000
HCON_00101140	0.01583566
HCON_00101150	0.01050323
HCON_00101160	0.00246798
HCON_00101170	0.00410086
HCON_00101180	0.00597759
HCON_00101200	0.00793322
HCON_00101210	0.00431695
HCON_00101212	0.00494739
HCON_00101220	0.00471888
HCON_00101240	0.00841525
HCON_00101250	0.01327161
HCON_00101255	0.00472840
HCON_00101260	0.00826930
HCON_00101270	0.00802420
HCON_00101280	0.00317511
HCON_00101290	0.00355385
HCON_00194180	0.02507262
HCON_00101300	0.00711004
HCON_00101310	0.01605913
HCON_00101320	0.02149494
HCON_00101330	0.00919204
HCON_00101340	0.01202253
HCON_00101350	0.00945165
HCON_00101360	0.00599674
HCON_00101370	0.00182280
HCON_00101372	0.00183702
HCON_00101390	0.00521699
HCON_00101380	0.01231878
HCON_00101400	0.01015695
HCON_00101410	0.00999659
HCON_00101430	0.00842805
HCON_00101440	0.01015723
HCON_00101450	0.00579791
HCON_00101460	0.01203188
HCON_00101470	0.01109765
HCON_00101480	0.01258512
HCON_00101490	0.01027842
HCON_00101500	0.00789588
HCON_00101510	0.00691865
HCON_00101520	0.00450229
HCON_00101530	0.01840693
HCON_00101544	0.00501390
HCON_00101540	0.01195820
HCON_00101550	0.01284851
HCON_00101560	0.00949646
HCON_00101570	0.01063996
HCON_00101580	0.00769277
HCON_00101590	0.00561481
HCON_00101600	0.00000000
HCON_00101610	0.00617396
HCON_00101615	0.00560501
HCON_00101620	0.00955421
HCON_00101625	0.00503496
HCON_00101627	0.00499841
HCON_00101630	0.00626600
HCON_00101635	0.00995827
HCON_00101640	0.00637256
HCON_00101650	0.00314160
HCON_00101660	0.00349022
HCON_00101670	0.00749981
HCON_00101680	0.00393932
HCON_00101690	0.00717045
HCON_00101700	0.00563617
HCON_00101710	0.00768927
HCON_00101720	0.00260591
HCON_00101730	0.00313992
HCON_00101735	0.00472700
HCON_00101740	0.02251627
HCON_00101745	0.00566804
HCON_00101750	0.00652797
HCON_00101755	0.00335533
HCON_00101760	0.03007903
HCON_00101770	0.01509451
HCON_00101780	0.00541867
HCON_00101790	0.01196602
HCON_00101810	0.01107728
HCON_00101830	0.00000000
HCON_00101840	0.00426296
HCON_00101850	0.00000000
HCON_00101860	0.01066176
HCON_00101880	0.00000000
HCON_00101890	0.00720182
HCON_00101900	0.01654230
HCON_00101910	0.00534732
HCON_00101915	0.00471616
HCON_00101920	0.00957778
HCON_00101930	0.00567763
HCON_00101940	0.00332382
HCON_00101950	0.01209442
HCON_00101960	0.01032548
HCON_00101970	0.00798641
HCON_00101980	0.00804127
HCON_00101990	0.00441814
HCON_00102000	0.00466550
HCON_00102005	0.00953454
HCON_00102010	0.00623123
HCON_00102020	0.00446524
HCON_00102025	0.00579188
HCON_00102028	0.00482536
HCON_00102030	0.00645354
HCON_00102040	0.01060534
HCON_00102050	0.01362628
HCON_00102060	0.00845871
HCON_00102070	0.00856737
HCON_00102090	0.00919145
HCON_00102100	0.01431494
HCON_00102110	0.01591515
HCON_00102120	0.00233331
HCON_00102130	0.01056952
HCON_00102135	0.00246718
HCON_00102140	0.00243044
HCON_00102150	0.00311072
HCON_00102155	0.00875068
HCON_00102160	0.01378337
HCON_00102165	0.00000000
HCON_00102180	0.00972657
HCON_00102195	0.04374147
HCON_00102197	0.01081375
HCON_00102190	0.01934678
HCON_00102200	0.00000000
HCON_00102210	0.00929880
HCON_00102220	0.01084133
HCON_00102230	0.01077829
HCON_00102235	0.01376231
HCON_00102240	0.01381329
HCON_00102250	0.01741949
HCON_00102260	0.00600148
HCON_00102270	0.00651183
HCON_00102280	0.00400274
HCON_00102290	0.00804072
HCON_00102295	0.01203685
HCON_00102300	0.00563621
HCON_00102310	0.00981285
HCON_00102320	0.00323879
HCON_00102330	0.00314599
HCON_00102340	0.00832334
HCON_00102350	0.00356788
HCON_00102360	0.00794562
HCON_00102362	0.01310636
HCON_00102365	0.00886849
HCON_00102370	0.01048074
HCON_00102380	0.01194725
HCON_00102390	0.00397528
HCON_00102400	0.00231446
HCON_00102410	0.00486116
HCON_00102420	0.00769112
HCON_00102430	0.00291221
HCON_00102440	0.00226943
HCON_00102450	0.00399812
HCON_00102460	0.00910294
HCON_00102480	0.00000000
HCON_00102490	0.00633541
HCON_00102500	0.00218174
HCON_00102505	0.00949395
HCON_00102510	0.01395994
HCON_00194190	0.00476436
HCON_00194200	0.00593919
HCON_00102520	0.00651264
HCON_00102530	0.00183505
HCON_00102540	0.00221238
HCON_00102550	0.00657104
HCON_00102560	0.00577625
HCON_00102570	0.01093286
HCON_00102580	0.00612631
HCON_00102590	0.01065533
HCON_00102610	0.00862729
HCON_00102620	0.00670913
HCON_00102630	0.00989131
HCON_00102640	0.01207814
HCON_00102650	0.01050953
HCON_00102660	0.01991585
HCON_00102670	0.00927119
HCON_00102680	0.00000000
HCON_00102675	0.01099776
HCON_00102700	0.01084189
HCON_00102710	0.00864364
HCON_00102720	0.00736084
HCON_00102730	0.00510692
HCON_00102760	0.00204373
HCON_00102750	0.00633590
HCON_00102770	0.00000000
HCON_00102780	0.00579044
HCON_00102790	0.00755843
HCON_00102800	0.00211116
HCON_00102810	0.00528340
HCON_00102820	0.00520430
HCON_00102830	0.00349214
HCON_00102840	0.00960104
HCON_00102850	0.01127411
HCON_00102860	0.00810285
HCON_00102870	0.00927310
HCON_00102880	0.01450836
HCON_00102890	0.00744370
HCON_00102900	0.01058898
HCON_00102910	0.01527365
HCON_00102920	0.01058318
HCON_00102930	0.00946985
HCON_00102935	0.00896007
HCON_00102940	0.01378463
HCON_00102960	0.00992801
HCON_00102970	0.00000000
HCON_00102980	0.00315479
HCON_00102990	0.00276676
HCON_00103000	0.00898117
HCON_00103010	0.00391573
HCON_00103020	0.00224818
HCON_00103030	0.00994074
HCON_00103040	0.00458999
HCON_00103050	0.00634189
HCON_00103060	0.00629600
HCON_00103070	0.00875634
HCON_00103080	0.03447317
HCON_00103090	0.00944610
HCON_00103100	0.00173622
HCON_00103110	0.00433875
HCON_00103120	0.00594459
HCON_00103130	0.00707000
HCON_00103135	0.00000000
HCON_00103140	0.00000000
HCON_00103150	0.00087306
HCON_00103160	0.00319207
HCON_00103170	0.00185832
HCON_00103175	0.00298572
HCON_00103180	0.00611674
HCON_00103185	0.00760995
HCON_00103190	0.00000000
HCON_00103200	0.02208279
HCON_00103210	0.01118213
HCON_00103220	0.00430719
HCON_00103230	0.00904138
HCON_00103245	0.01368073
HCON_00103250	0.00807518
HCON_00103260	0.00246674
HCON_00103270	0.00377748
HCON_00103280	0.00365093
HCON_00103290	0.00334470
HCON_00103300	0.00278301
HCON_00103310	0.00237172
HCON_00103315	0.00294184
HCON_00103320	0.00488137
HCON_00103330	0.00126207
HCON_00103340	0.00222277
HCON_00103350	0.00341522
HCON_00103360	0.00384919
HCON_00103380	0.00818816
HCON_00103390	0.00171640
HCON_00103400	0.00000000
HCON_00103410	0.00558499
HCON_00103420	0.00408798
HCON_00103430	0.00513128
HCON_00103440	0.00117548
HCON_00103450	0.00236608
HCON_00103460	0.00233051
HCON_00103470	0.00365041
HCON_00103480	0.00661548
HCON_00103500	0.01230974
HCON_00103520	0.00725867
HCON_00103540	0.00358942
HCON_00103550	0.01001091
HCON_00103570	0.02246282
HCON_00103600	0.00544799
HCON_00103610	0.00246380
HCON_00103620	0.01209273
HCON_00103630	0.00787185
HCON_00103640	0.00457559
HCON_00103650	0.00136349
HCON_00103660	0.00611746
HCON_00103680	0.00000000
HCON_00192110	0.03449060
HCON_00103690	0.00081170
HCON_00103700	0.00945244
HCON_00103710	0.00919440
HCON_00103720	0.00835479
HCON_00103730	0.00314769
HCON_00103750	0.00318033
HCON_00103760	0.00210785
HCON_00103770	0.00256937
HCON_00103780	0.00279126
HCON_00103740	0.00700550
HCON_00103790	0.01266704
HCON_00103800	0.01285691
HCON_00103810	0.01223406
HCON_00103820	0.00503835
HCON_00103830	0.02328606
HCON_00103840	0.01143219
HCON_00103850	0.01027308
HCON_00103860	0.00731658
HCON_00103865	0.01697837
HCON_00103870	0.01105078
HCON_00103880	0.00471689
HCON_00103890	0.01100305
HCON_00103900	0.01732287
HCON_00103910	0.00729309
HCON_00103920	0.01002936
HCON_00103925	0.01905253
HCON_00103940	0.00000000
HCON_00103950	0.00560350
HCON_00103960	0.00097371
HCON_00103970	0.00937424
HCON_00103980	0.00933383
HCON_00103990	0.00930432
HCON_00104000	0.00544735
HCON_00104010	0.00563885
HCON_00192130	0.00301183
HCON_00104015	0.00160868
HCON_00104020	0.00193562
HCON_00104035	0.00206803
HCON_00104030	0.00788942
HCON_00104040	0.00257968
HCON_00104050	0.00000000
HCON_00104060	0.00168352
HCON_00104070	0.00909637
HCON_00104080	0.01903570
HCON_00104090	0.00457591
HCON_00104100	0.01113296
HCON_00104110	0.00840574
HCON_00104120	0.01283009
HCON_00104130	0.00584261
HCON_00104140	0.00616466
HCON_00104150	0.01638936
HCON_00104160	0.00805563
HCON_00104170	0.00388495
HCON_00104180	0.00356178
HCON_00104190	0.00928093
HCON_00104200	0.00370489
HCON_00104210	0.01535881
HCON_00104220	0.00480780
HCON_00104230	0.00374612
HCON_00104240	0.00449723
HCON_00104250	0.00801939
HCON_00104265	0.00588661
HCON_00104260	0.00450511
HCON_00104267	0.00605704
HCON_00104268	0.00619328
HCON_00104280	0.00000000
HCON_00104290	0.01287159
HCON_00104297	0.02724963
HCON_00104310	0.02664998
HCON_00104320	0.00000000
HCON_00104330	0.00000000
HCON_00104337	0.01707073
HCON_00104340	0.00478391
HCON_00104350	0.00720852
HCON_00104355	0.00548651
HCON_00104362	0.00848313
HCON_00104365	0.00451586
HCON_00104369	0.00483877
HCON_00104360	0.00780756
HCON_00104370	0.00575960
HCON_00104380	0.00884515
HCON_00104390	0.00681167
HCON_00104400	0.00392163
HCON_00104410	0.00157454
HCON_00104420	0.01382864
HCON_00104430	0.00686397
HCON_00104440	0.00455479
HCON_00104450	0.01124294
HCON_00104460	0.02566319
HCON_00104470	0.00514771
HCON_00104480	0.00204836
HCON_00104500	0.00357183
HCON_00104510	0.00275117
HCON_00104515	0.00090938
HCON_00104520	0.00326455
HCON_00104530	0.00397663
HCON_00104540	0.00632390
HCON_00104550	0.00990872
HCON_00104545	0.01023296
HCON_00104570	0.00404674
HCON_00104580	0.01444149
HCON_00104590	0.01077584
HCON_00104600	0.00692011
HCON_00104610	0.00861516
HCON_00104615	0.00959049
HCON_00104620	0.03663503
HCON_00104625	0.01034624
HCON_00104628	0.00393660
HCON_00104630	0.01179003
HCON_00104640	0.00490553
HCON_00104650	0.00923680
HCON_00104660	0.01308102
HCON_00104670	0.01416307
HCON_00104680	0.01385187
HCON_00104690	0.00932228
HCON_00104700	0.01157768
HCON_00104710	0.00864726
HCON_00104720	0.00256257
HCON_00104730	0.00918003
HCON_00104740	0.01067367
HCON_00104750	0.00756066
HCON_00104770	0.00869984
HCON_00104780	0.00953565
HCON_00104790	0.00549580
HCON_00104800	0.00376551
HCON_00104810	0.01109771
HCON_00104830	0.00284993
HCON_00104820	0.00681122
HCON_00104840	0.00326651
HCON_00104850	0.01031207
HCON_00104860	0.00299762
HCON_00104865	0.00330008
HCON_00104870	0.00286296
HCON_00104880	0.00399297
HCON_00104890	0.00434951
HCON_00104900	0.00425704
HCON_00104910	0.00776246
HCON_00104920	0.01152853
HCON_00104930	0.00624432
HCON_00104940	0.00314656
HCON_00104950	0.00337616
HCON_00104960	0.00589400
HCON_00104970	0.00069108
HCON_00104980	0.00554294
HCON_00104990	0.00102344
HCON_00105000	0.00567567
HCON_00105010	0.00826719
HCON_00105020	0.00312940
HCON_00105030	0.01208150
HCON_00105040	0.00209627
HCON_00105050	0.01483543
HCON_00105055	0.00246789
HCON_00105060	0.00433804
HCON_00105080	0.00894149
HCON_00105090	0.01275954
HCON_00105100	0.00715596
HCON_00105110	0.00272366
HCON_00105120	0.00258672
HCON_00105130	0.00102156
HCON_00192200	0.00310891
HCON_00105140	0.00578487
HCON_00105150	0.00320640
HCON_00105160	0.00600584
HCON_00105170	0.00763001
HCON_00105180	0.00793646
HCON_00105190	0.00380784
HCON_00105200	0.00582364
HCON_00105210	0.01090948
HCON_00105220	0.00843643
HCON_00105230	0.00512112
HCON_00105240	0.00510378
HCON_00105250	0.01146402
HCON_00105260	0.00386572
HCON_00105270	0.00710684
HCON_00105280	0.00087139
HCON_00105290	0.00000000
HCON_00105295	0.03151638
HCON_00105310	0.00000000
HCON_00105320	0.01151497
HCON_00105330	0.00796401
HCON_00105340	0.01037592
HCON_00105350	0.01261903
HCON_00105360	0.00848417
HCON_00105370	0.00776188
HCON_00105380	0.00420376
HCON_00105390	0.00947547
HCON_00105400	0.01322895
HCON_00105410	0.00439166
HCON_00105420	0.01272295
HCON_00105425	0.00487445
HCON_00105430	0.00702859
HCON_00105440	0.00606984
HCON_00105450	0.00693500
HCON_00105470	0.00159278
HCON_00105480	0.00443789
HCON_00105490	0.00398621
HCON_00105500	0.00723698
HCON_00105510	0.00776898
HCON_00105515	0.00374529
HCON_00105520	0.00381740
HCON_00105525	0.00833265
HCON_00105530	0.00314140
HCON_00105540	0.00380614
HCON_00105550	0.00413301
HCON_00105560	0.01019796
HCON_00105570	0.00000000
HCON_00105575	0.00000000
HCON_00105580	0.02814791
HCON_00105595	0.01199437
HCON_00105600	0.00426920
HCON_00105610	0.01407240
HCON_00105620	0.00619606
HCON_00105630	0.00549073
HCON_00105640	0.01354469
HCON_00105660	0.01672013
HCON_00105670	0.00316034
HCON_00105680	0.00506968
HCON_00105695	0.00364917
HCON_00105690	0.00394537
HCON_00105700	0.00360814
HCON_00105710	0.00800673
HCON_00105720	0.00549579
HCON_00105730	0.01115891
HCON_00105740	0.00692789
HCON_00105750	0.01037009
HCON_00105760	0.00088208
HCON_00105770	0.00766954
HCON_00105780	0.01812703
HCON_00105790	0.00548139
HCON_00105800	0.00252556
HCON_00105810	0.00779509
HCON_00105820	0.00226933
HCON_00192280	0.00374802
HCON_00105830	0.00092187
HCON_00105840	0.00420268
HCON_00105850	0.00154354
HCON_00105860	0.00648496
HCON_00105870	0.00389015
HCON_00105880	0.00378713
HCON_00105890	0.00596125
HCON_00192290	0.03341399
HCON_00192295	0.00997035
HCON_00105900	0.00000000
HCON_00105910	0.01224505
HCON_00105920	0.00338683
HCON_00105940	0.01996208
HCON_00105950	0.00722495
HCON_00105955	0.00808971
HCON_00105960	0.00946804
HCON_00105970	0.00000000
HCON_00106010	0.01367417
HCON_00106020	0.02265150
HCON_00106025	0.00846146
HCON_00106030	0.01223525
HCON_00106040	0.02672536
HCON_00106050	0.00000000
HCON_00106060	0.00000000
HCON_00106070	0.02470541
HCON_00106075	0.00781361
HCON_00106080	0.00000000
HCON_00106085	0.00965749
HCON_00106090	0.00954133
HCON_00106100	0.00000000
HCON_00106110	0.03729460
HCON_00106120	0.02704753
HCON_00106140	0.01478077
HCON_00106155	0.01442170
HCON_00106160	0.00580020
HCON_00106170	0.00000000
HCON_00106180	0.00330879
HCON_00106190	0.00354995
HCON_00106200	0.00555877
HCON_00106210	0.00000000
HCON_00106220	0.09335192
HCON_00106230	0.01333610
HCON_00106240	0.00698997
HCON_00106250	0.01346438
HCON_00106260	0.00557722
HCON_00106270	0.01582450
HCON_00106280	0.00969044
HCON_00106310	0.01549171
HCON_00106320	0.03300588
HCON_00106330	0.00653706
HCON_00106340	0.00725088
HCON_00106350	0.00495562
HCON_00106360	0.01493476
HCON_00106370	0.00474898
HCON_00106380	0.00858074
HCON_00106385	0.00969779
HCON_00106390	0.00882020
HCON_00106400	0.00473776
HCON_00106410	0.00621867
HCON_00192350	0.00431143
HCON_00106420	0.00601634
HCON_00106430	0.02112390
HCON_00106440	0.00210586
HCON_00106460	0.00314714
HCON_00106470	0.00473752
HCON_00106480	0.00094050
HCON_00106490	0.00354844
HCON_00106500	0.00819432
HCON_00106510	0.00327700
HCON_00106530	0.00795651
HCON_00106520	0.00693320
HCON_00106550	0.00914512
HCON_00106560	0.00650590
HCON_00106575	0.00365894
HCON_00106570	0.00434584
HCON_00106580	0.01175730
HCON_00106590	0.00594369
HCON_00106600	0.00858079
HCON_00106605	0.01013144
HCON_00106610	0.00631862
HCON_00106620	0.01628887
HCON_00106625	0.01173727
HCON_00106630	0.00891812
HCON_00106640	0.01084849
HCON_00106650	0.00582584
HCON_00106655	0.02056274
HCON_00106660	0.00691835
HCON_00106670	0.00966116
HCON_00106680	0.00351749
HCON_00106690	0.02949188
HCON_00106700	0.00927980
HCON_00106705	0.00279799
HCON_00106710	0.00335979
HCON_00106720	0.00572070
HCON_00106730	0.00264891
HCON_00106740	0.00187899
HCON_00106750	0.00285800
HCON_00106760	0.00343597
HCON_00194210	0.00177802
HCON_00106770	0.00293108
HCON_00106780	0.00054296
HCON_00106790	0.00000000
HCON_00106800	0.00027276
HCON_00106810	0.00000000
HCON_00106820	0.00000000
HCON_00106830	0.03153493
HCON_00106840	0.00524772
HCON_00106850	0.00964021
HCON_00106860	0.02232828
HCON_00106865	0.01215150
HCON_00106870	0.00610153
HCON_00106880	0.00419150
HCON_00106890	0.00443438
HCON_00106900	0.00561569
HCON_00192440	0.00255530
HCON_00106910	0.01903937
HCON_00106920	0.01246620
HCON_00106935	0.02507930
HCON_00106937	0.01239429
HCON_00106940	0.00670356
HCON_00106950	0.00690398
HCON_00106960	0.00866284
HCON_00106970	0.00863830
HCON_00106980	0.00888219
HCON_00107000	0.00270584
HCON_00107010	0.02953320
HCON_00107020	0.00000000
HCON_00107030	0.00747457
HCON_00107050	0.00000000
HCON_00107070	0.02132408
HCON_00107040	0.01051905
HCON_00107080	0.01369396
HCON_00107090	0.02060598
HCON_00107100	0.00000000
HCON_00107110	0.00558725
HCON_00107120	0.01088564
HCON_00107140	0.00341511
HCON_00107150	0.02062909
HCON_00107160	0.00382731
HCON_00107170	0.00237367
HCON_00107180	0.00367054
HCON_00107190	0.00180603
HCON_00107200	0.00622674
HCON_00107210	0.00705360
HCON_00107220	0.00272798
HCON_00192450	0.00852617
HCON_00107240	0.01287760
HCON_00107250	0.00884177
HCON_00107260	0.02158514
HCON_00107270	0.01382362
HCON_00107280	0.01696251
HCON_00107290	0.01253163
HCON_00107300	0.00614849
HCON_00107310	0.00000000
HCON_00107320	0.00203474
HCON_00107330	0.00000000
HCON_00107340	0.01544279
HCON_00107350	0.00000000
HCON_00107370	0.00000000
HCON_00107380	0.00564354
HCON_00107390	0.00000000
HCON_00107400	0.00283106
HCON_00107420	0.00000000
HCON_00107430	0.00573793
HCON_00107440	0.00551137
HCON_00107450	0.00602847
HCON_00107460	0.00633079
HCON_00107470	0.00793484
HCON_00107480	0.00623689
HCON_00107500	0.00962973
HCON_00107510	0.00878177
HCON_00107520	0.01710349
HCON_00107530	0.01198266
HCON_00107540	0.00675306
HCON_00107550	0.00473189
HCON_00107560	0.00524973
HCON_00107570	0.00244262
HCON_00107585	0.01055102
HCON_00107580	0.00636965
HCON_00107590	0.00469777
HCON_00107600	0.00350917
HCON_00107610	0.00764902
HCON_00107620	0.00755015
HCON_00107630	0.01734611
HCON_00107640	0.00971997
HCON_00107650	0.01398914
HCON_00107660	0.01080968
HCON_00107670	0.05094326
HCON_00107680	0.00732282
HCON_00107690	0.00978934
HCON_00107700	0.00469307
HCON_00107710	0.00175884
HCON_00107720	0.01572126
HCON_00107730	0.00841054
HCON_00107740	0.01015220
HCON_00107760	0.02057125
HCON_00107770	0.00684277
HCON_00107780	0.00565609
HCON_00107790	0.00528095
HCON_00107800	0.00799352
HCON_00107810	0.00396802
HCON_00107820	0.00815773
HCON_00107940	0.01305548
HCON_00107830	0.00517838
HCON_00107910	0.00240551
HCON_00107840	0.00427964
HCON_00107850	0.00438157
HCON_00107870	0.00000000
HCON_00107880	0.00651037
HCON_00107890	0.01051976
HCON_00107900	0.00654040
HCON_00107920	0.00320358
HCON_00107930	0.00769128
HCON_00107945	0.00248875
HCON_00107950	0.00364157
HCON_00107960	0.01150839
HCON_00107970	0.00967446
HCON_00107980	0.00807591
HCON_00107990	0.00556107
HCON_00108000	0.01493443
HCON_00108010	0.00484363
HCON_00108020	0.00063338
HCON_00108040	0.01413972
HCON_00108050	0.00050934
HCON_00108060	0.00331230
HCON_00108070	0.00522805
HCON_00108080	0.00590300
HCON_00108090	0.01201967
HCON_00108100	0.00521454
HCON_00108110	0.00274795
HCON_00108120	0.00315584
HCON_00108125	0.00251954
HCON_00108127	0.00253271
HCON_00108128	0.00221859
HCON_00108130	0.00963833
HCON_00108140	0.00298184
HCON_00108150	0.00248473
HCON_00108160	0.00225407
HCON_00108180	0.00360291
HCON_00108190	0.00641751
HCON_00108200	0.00905303
HCON_00108204	0.00291461
HCON_00108206	0.02999029
HCON_00108208	0.00369648
HCON_00108210	0.02778592
HCON_00108220	0.00656568
HCON_00108230	0.00236039
HCON_00108240	0.00135611
HCON_00108250	0.00965166
HCON_00108260	0.00255440
HCON_00108270	0.00561358
HCON_00108280	0.00253886
HCON_00108290	0.00192219
HCON_00108320	0.00293855
HCON_00108330	0.00296230
HCON_00108340	0.00222332
HCON_00108350	0.00000000
HCON_00108360	0.00000000
HCON_00108400	0.00318592
HCON_00108410	0.00368980
HCON_00108414	0.00000000
HCON_00108420	0.00498949
HCON_00192490	0.01083507
HCON_00108430	0.00900775
HCON_00108440	0.00446587
HCON_00108450	0.00376639
HCON_00108460	0.00369555
HCON_00108470	0.00388190
HCON_00108480	0.00602110
HCON_00108490	0.00527472
HCON_00108500	0.00945976
HCON_00108390	0.00000000
HCON_00108505	0.00850508
HCON_00108510	0.00520042
HCON_00108520	0.01106152
HCON_00108530	0.00348046
HCON_00108590	0.00294268
HCON_00108600	0.00132704
HCON_00108620	0.00357887
HCON_00108630	0.01027862
HCON_00108610	0.00332278
HCON_00108640	0.00249498
HCON_00108650	0.00065093
HCON_00108660	0.00384012
HCON_00108670	0.00435833
HCON_00108690	0.00244637
HCON_00108700	0.00329739
HCON_00108710	0.00276937
HCON_00108720	0.00203861
HCON_00108730	0.00442225
HCON_00108740	0.00447416
HCON_00108750	0.00362119
HCON_00108760	0.00340296
HCON_00108770	0.00701677
HCON_00108780	0.00494809
HCON_00108800	0.00960747
HCON_00108810	0.01062848
HCON_00108820	0.00526433
HCON_00108830	0.00323469
HCON_00108860	0.00734666
HCON_00108870	0.00415561
HCON_00108880	0.00484790
HCON_00108890	0.00716926
HCON_00108900	0.01835333
HCON_00108910	0.00000000
HCON_00108920	0.00485728
HCON_00108930	0.00477673
HCON_00108940	0.00394711
HCON_00108950	0.00494074
HCON_00108960	0.00282703
HCON_00108970	0.00000000
HCON_00108980	0.01234204
HCON_00108990	0.00287170
HCON_00109010	0.00907476
HCON_00109020	0.00999359
HCON_00109035	0.00638088
HCON_00109060	0.00505115
HCON_00109070	0.00173054
HCON_00109080	0.00627668
HCON_00109090	0.00870043
HCON_00109100	0.00348609
HCON_00109105	0.00502949
HCON_00109110	0.01343362
HCON_00192570	0.00387889
HCON_00109120	0.00421012
HCON_00109130	0.00319095
HCON_00109140	0.00462969
HCON_00109150	0.00588781
HCON_00109160	0.00324334
HCON_00109170	0.00526791
HCON_00109180	0.00380307
HCON_00109190	0.00000000
HCON_00109200	0.00589693
HCON_00109210	0.00163724
HCON_00109220	0.00369133
HCON_00109250	0.00121117
HCON_00109240	0.00308272
HCON_00109262	0.00528083
HCON_00109260	0.00343087
HCON_00109280	0.00569026
HCON_00109290	0.00424055
HCON_00109300	0.00337450
HCON_00109310	0.00488391
HCON_00109320	0.00768038
HCON_00109330	0.00596465
HCON_00109340	0.00000000
HCON_00109350	0.00726286
HCON_00109360	0.00000000
HCON_00109370	0.01318745
HCON_00109390	0.00000000
HCON_00109400	0.02237833
HCON_00109410	0.01020289
HCON_00109405	0.02389922
HCON_00109420	0.00519637
HCON_00109425	0.00817944
HCON_00109430	0.01245208
HCON_00109440	0.01205964
HCON_00109450	0.00535221
HCON_00109460	0.00538194
HCON_00109470	0.00910161
HCON_00109480	0.01101859
HCON_00109490	0.01162532
HCON_00109500	0.01294892
HCON_00109510	0.02096517
HCON_00109520	0.00690422
HCON_00109530	0.00902596
HCON_00109540	0.00641456
HCON_00109550	0.01053490
HCON_00109552	0.00000000
HCON_00109570	0.01259146
HCON_00109580	0.00000000
HCON_00109590	0.01233899
HCON_00109600	0.01538969
HCON_00109610	0.01461914
HCON_00109620	0.00000000
HCON_00109630	0.00970419
HCON_00109640	0.00261175
HCON_00109650	0.00328468
HCON_00109660	0.00254833
HCON_00109670	0.00169931
HCON_00109680	0.00333717
HCON_00109690	0.00297032
HCON_00109700	0.00334977
HCON_00109710	0.00612655
HCON_00109720	0.00143167
HCON_00109730	0.00571126
HCON_00109740	0.00397468
HCON_00109760	0.00201978
HCON_00109770	0.00517096
HCON_00109790	0.00371746
HCON_00109800	0.00000000
HCON_00109810	0.00291826
HCON_00109820	0.00211325
HCON_00109830	0.00437689
HCON_00109840	0.00256110
HCON_00109850	0.00000000
HCON_00109860	0.00000000
HCON_00109870	0.00290266
HCON_00109880	0.00572591
HCON_00109890	0.00483317
HCON_00109900	0.00000000
HCON_00109910	0.00257777
HCON_00109920	0.00088062
HCON_00109930	0.00044480
HCON_00109940	0.00454146
HCON_00109950	0.00176936
HCON_00109960	0.00483592
HCON_00109970	0.00207674
HCON_00109980	0.00386723
HCON_00109990	0.00541676
HCON_00110010	0.00000000
HCON_00110020	0.00266786
HCON_00110030	0.00654471
HCON_00110040	0.00486654
HCON_00110050	0.00575424
HCON_00110060	0.00693490
HCON_00110070	0.00611580
HCON_00110090	0.00365199
HCON_00110100	0.00442562
HCON_00110110	0.00813970
HCON_00110120	0.00000000
HCON_00110130	0.01179096
HCON_00110140	0.00478755
HCON_00110160	0.00783290
HCON_00110170	0.01545622
HCON_00110180	0.00341633
HCON_00110190	0.00288722
HCON_00110200	0.00315644
HCON_00110220	0.00163973
HCON_00110225	0.00341859
HCON_00110230	0.00668436
HCON_00110245	0.00473021
HCON_00110240	0.00640597
HCON_00110250	0.00000000
HCON_00110260	0.00452501
HCON_00110270	0.00219816
HCON_00110280	0.00177777
HCON_00110290	0.00965785
HCON_00110300	0.00427457
HCON_00110310	0.00244481
HCON_00110320	0.00302042
HCON_00192620	0.00265104
HCON_00110330	0.00904207
HCON_00110340	0.00335827
HCON_00110350	0.00862244
HCON_00110360	0.01642211
HCON_00110370	0.00880396
HCON_00110380	0.00116537
HCON_00110390	0.00581789
HCON_00110400	0.00854535
HCON_00110410	0.01570284
HCON_00110420	0.00777007
HCON_00110430	0.01441343
HCON_00110440	0.00380798
HCON_00110450	0.00396051
HCON_00110460	0.00680974
HCON_00110470	0.00793596
HCON_00110480	0.00478987
HCON_00194220	0.00550536
HCON_00110490	0.00301721
HCON_00110500	0.01446043
HCON_00110510	0.00464206
HCON_00110520	0.00800891
HCON_00110530	0.00640734
HCON_00110540	0.00474340
HCON_00110550	0.00353508
HCON_00110560	0.00635221
HCON_00110570	0.00768295
HCON_00110580	0.00502505
HCON_00110590	0.01349276
HCON_00110600	0.00216649
HCON_00110610	0.01051388
HCON_00110620	0.00624250
HCON_00110630	0.00453277
HCON_00110640	0.00628102
HCON_00110650	0.01559640
HCON_00110660	0.00590551
HCON_00110670	0.00791557
HCON_00110680	0.01327984
HCON_00110690	0.00551816
HCON_00110700	0.00754998
HCON_00110710	0.02067362
HCON_00110720	0.01820746
HCON_00110730	0.00416401
HCON_00110735	0.01392865
HCON_00110750	0.00488217
HCON_00110760	0.00147759
HCON_00110770	0.00217753
HCON_00110780	0.00315518
HCON_00110790	0.00401383
HCON_00110800	0.00416747
HCON_00110810	0.00366143
HCON_00110820	0.00127324
HCON_00110830	0.01197450
HCON_00110805	0.00423644
HCON_00110840	0.00383336
HCON_00110850	0.00000000
HCON_00110870	0.00627717
HCON_00110880	0.00535137
HCON_00110900	0.00995304
HCON_00110910	0.00921113
HCON_00110920	0.00186515
HCON_00110940	0.00512145
HCON_00110950	0.00517206
HCON_00110960	0.00314216
HCON_00110980	0.00310090
HCON_00110990	0.00650752
HCON_00111000	0.00599873
HCON_00111010	0.00631337
HCON_00111020	0.00322806
HCON_00111030	0.00896474
HCON_00111040	0.00490776
HCON_00111050	0.00453516
HCON_00111060	0.00600159
HCON_00111070	0.00326332
HCON_00111080	0.00362280
HCON_00111090	0.00425325
HCON_00111100	0.00588529
HCON_00111110	0.01292650
HCON_00111120	0.00983171
HCON_00111130	0.02667997
HCON_00111140	0.02697383
HCON_00111150	0.00523231
HCON_00111160	0.00071348
HCON_00111165	0.00369642
HCON_00111170	0.00762089
HCON_00111180	0.00957498
HCON_00111182	0.00456463
HCON_00111190	0.00702501
HCON_00111200	0.00332978
HCON_00111210	0.00332284
HCON_00111220	0.00174837
HCON_00111230	0.00688065
HCON_00111235	0.00289225
HCON_00111245	0.01623602
HCON_00111240	0.01345768
HCON_00111250	0.01115699
HCON_00111260	0.00246091
HCON_00111270	0.01152341
HCON_00111280	0.00844590
HCON_00111290	0.01245228
HCON_00111300	0.00901205
HCON_00111310	0.00713556
HCON_00111320	0.00994217
HCON_00111330	0.00250041
HCON_00111340	0.00426036
HCON_00111350	0.00195088
HCON_00111360	0.00256438
HCON_00111370	0.00285400
HCON_00111380	0.00095083
HCON_00111385	0.00390962
HCON_00111390	0.00167260
HCON_00111410	0.00716815
HCON_00111420	0.00417838
HCON_00111430	0.00195852
HCON_00111440	0.00000000
HCON_00111450	0.00000000
HCON_00111460	0.00507760
HCON_00111470	0.00572912
HCON_00111480	0.00971823
HCON_00111490	0.00775096
HCON_00111500	0.00722058
HCON_00111510	0.01362846
HCON_00111520	0.01074854
HCON_00111530	0.00685217
HCON_00111540	0.00200929
HCON_00111545	0.00238807
HCON_00111565	0.00454409
HCON_00111560	0.00287557
HCON_00111568	0.00326722
HCON_00111570	0.00986483
HCON_00111580	0.00779003
HCON_00111590	0.00252317
HCON_00111600	0.00669987
HCON_00111610	0.00659645
HCON_00111630	0.01148728
HCON_00111640	0.00777821
HCON_00111650	0.03429359
HCON_00111660	0.00724832
HCON_00111680	0.00223258
HCON_00111690	0.00251252
HCON_00111700	0.00421272
HCON_00111710	0.00319798
HCON_00111720	0.00274957
HCON_00111730	0.00199334
HCON_00111740	0.00452536
HCON_00111750	0.00407556
HCON_00111760	0.00440116
HCON_00111770	0.00706555
HCON_00111780	0.01006873
HCON_00111790	0.00928064
HCON_00111800	0.00569774
HCON_00111810	0.00449272
HCON_00111820	0.00570336
HCON_00111830	0.00341884
HCON_00111840	0.00204665
HCON_00111850	0.00265170
HCON_00111860	0.01286868
HCON_00111870	0.00269623
HCON_00111880	0.00369485
HCON_00111890	0.00896899
HCON_00111895	0.00737380
HCON_00111910	0.00469098
HCON_00111920	0.01110458
HCON_00111925	0.01278243
HCON_00111930	0.00498825
HCON_00111940	0.00885903
HCON_00111960	0.02276901
HCON_00111970	0.00000000
HCON_00111980	0.01148366
HCON_00112000	0.00654750
HCON_00112010	0.00119152
HCON_00112020	0.00261737
HCON_00112080	0.00592798
HCON_00112090	0.00848344
HCON_00112110	0.00837061
HCON_00112120	0.00643186
HCON_00112130	0.00384550
HCON_00112140	0.01794345
HCON_00112160	0.00826791
HCON_00112170	0.00778195
HCON_00112180	0.00270860
HCON_00112190	0.01306048
HCON_00112200	0.00635940
HCON_00112210	0.00551626
HCON_00112220	0.00924135
HCON_00112230	0.00111219
HCON_00112240	0.00639365
HCON_00112260	0.00738472
HCON_00112280	0.00359393
HCON_00112290	0.00086067
HCON_00192680	0.00200056
HCON_00112300	0.00050949
HCON_00112310	0.00124707
HCON_00112340	0.00523210
HCON_00112350	0.00734483
HCON_00112360	0.00441343
HCON_00112370	0.01229310
HCON_00112380	0.00399111
HCON_00112390	0.00532316
HCON_00112400	0.00270859
HCON_00112420	0.00550349
HCON_00112430	0.00054427
HCON_00112440	0.00000000
HCON_00112450	0.00166413
HCON_00112460	0.00620489
HCON_00112470	0.00000000
HCON_00112480	0.00167312
HCON_00112490	0.00860377
HCON_00192690	0.00873554
HCON_00112500	0.01365221
HCON_00112505	0.01684933
HCON_00112510	0.00341258
HCON_00112520	0.00269652
HCON_00112530	0.00495987
HCON_00112540	0.00530842
HCON_00112550	0.00673305
HCON_00112560	0.00476137
HCON_00112620	0.00741438
HCON_00112630	0.00227691
HCON_00112640	0.00602100
HCON_00112650	0.00000000
HCON_00112660	0.00033896
HCON_00112670	0.00112076
HCON_00112680	0.00396504
HCON_00112690	0.00250071
HCON_00112700	0.00517811
HCON_00112710	0.00307240
HCON_00112720	0.00172462
HCON_00112730	0.00460971
HCON_00112740	0.00248307
HCON_00112745	0.00601072
HCON_00112750	0.00922200
HCON_00191690	0.01508721
HCON_00112760	0.00451242
HCON_00112770	0.01004535
HCON_00112785	0.00511942
HCON_00112790	0.00560526
HCON_00112800	0.00125607
HCON_00112810	0.00287344
HCON_00112820	0.01085790
HCON_00112850	0.01708747
HCON_00112860	0.00973625
HCON_00112920	0.00318509
HCON_00112955	0.00708330
HCON_00112970	0.01019810
HCON_00112990	0.02464827
HCON_00113000	0.00630302
HCON_00113005	0.01555495
HCON_00113010	0.01477946
HCON_00113020	0.01223948
HCON_00113030	0.00501463
HCON_00113040	0.01123444
HCON_00113050	0.00637563
HCON_00113060	0.00285125
HCON_00113070	0.01115042
HCON_00113075	0.00895220
HCON_00113090	0.00000000
HCON_00113100	0.00633852
HCON_00113110	0.00857063
HCON_00113120	0.00402347
HCON_00113125	0.00413115
HCON_00113127	0.00149025
HCON_00113140	0.00056070
HCON_00113150	0.00144908
HCON_00113160	0.00114117
HCON_00113170	0.00870835
HCON_00113180	0.00571876
HCON_00113190	0.00000000
HCON_00113200	0.00672571
HCON_00113210	0.00045993
HCON_00113220	0.00099663
HCON_00113230	0.00585852
HCON_00113240	0.00000000
HCON_00113250	0.00000000
HCON_00113260	0.00000000
HCON_00113270	0.00000000
HCON_00113280	0.00000000
HCON_00113310	0.00000000
HCON_00113320	0.00232719
HCON_00113330	0.00726359
HCON_00113340	0.00693608
HCON_00113350	0.01183775
HCON_00113360	0.01155222
HCON_00113415	0.00760556
HCON_00113420	0.00000000
HCON_00113430	0.01029461
HCON_00113440	0.00275382
HCON_00113450	0.00000000
HCON_00113460	0.00586563
HCON_00113470	0.00249728
HCON_00113480	0.01713141
HCON_00113505	0.00920565
HCON_00113510	0.00000000
HCON_00113520	0.00000000
HCON_00113530	0.00000000
HCON_00113540	0.00797657
HCON_00113550	0.00800345
HCON_00113560	0.01078089
HCON_00113580	0.01192539
HCON_00113590	0.00343885
HCON_00113600	0.00774022
HCON_00113610	0.02214518
HCON_00113620	0.00699412
HCON_00113630	0.00247394
HCON_00113635	0.01743830
HCON_00113640	0.00593063
HCON_00113660	0.00707166
HCON_00113670	0.00424743
HCON_00113680	0.00611262
HCON_00113685	0.00721773
HCON_00113690	0.00778145
HCON_00113700	0.00553059
HCON_00192740	0.01128500
HCON_00113710	0.00493474
HCON_00113720	0.00446699
HCON_00113730	0.01065055
HCON_00113740	0.01282431
HCON_00113750	0.01299777
HCON_00113760	0.00240214
HCON_00113770	0.00246258
HCON_00113780	0.01067417
HCON_00113790	0.01079740
HCON_00113795	0.01234878
HCON_00113794	0.00000000
HCON_00113810	0.00928249
HCON_00113870	0.00726047
HCON_00113880	0.01033743
HCON_00113890	0.00738492
HCON_00113900	0.01452233
HCON_00113910	0.00373925
HCON_00113920	0.01225440
HCON_00113930	0.00809083
HCON_00113940	0.01417446
HCON_00113950	0.00609851
HCON_00113990	0.01063332
HCON_00114000	0.00935172
HCON_00114030	0.02016675
HCON_00114040	0.01072858
HCON_00114050	0.00937568
HCON_00114065	0.00000000
HCON_00114070	0.01028982
HCON_00114080	0.00663511
HCON_00114090	0.01136027
HCON_00114110	0.00793814
HCON_00114130	0.02347009
HCON_00114140	0.00657072
HCON_00114160	0.01981308
HCON_00114170	0.00919143
HCON_00114190	0.01119866
HCON_00114200	0.01120717
HCON_00114210	0.01318446
HCON_00114230	0.05798559
HCON_00114220	0.01337523
HCON_00114240	0.01847527
HCON_00114250	0.01041821
HCON_00114260	0.00676098
HCON_00114270	0.00660171
HCON_00114280	0.00385653
HCON_00114290	0.01356383
HCON_00114300	0.00304594
HCON_00114310	0.01809812
HCON_00192790	0.00171199
HCON_00114315	0.00166713
HCON_00114320	0.00369019
HCON_00114330	0.00979664
HCON_00114340	0.00712366
HCON_00114360	0.00513179
HCON_00114370	0.00000000
HCON_00114380	0.01084705
HCON_00114390	0.00876456
HCON_00114395	0.00296279
HCON_00114400	0.00350335
HCON_00114410	0.00583935
HCON_00114420	0.00692151
HCON_00114430	0.00347142
HCON_00114440	0.00866324
HCON_00114450	0.01686496
HCON_00114460	0.01103440
HCON_00114470	0.01212129
HCON_00114480	0.00539574
HCON_00114490	0.00761424
HCON_00114500	0.00830638
HCON_00114510	0.01338380
HCON_00114520	0.00312640
HCON_00114530	0.00513653
HCON_00114540	0.00877167
HCON_00114550	0.00857830
HCON_00114560	0.00379621
HCON_00114570	0.00556887
HCON_00114580	0.00819038
HCON_00114590	0.00669573
HCON_00114600	0.00258797
HCON_00114610	0.00128267
HCON_00114620	0.00387873
HCON_00114630	0.00153929
HCON_00114650	0.00402545
HCON_00114660	0.00273377
HCON_00114670	0.00347045
HCON_00114680	0.00211939
HCON_00114690	0.00231470
HCON_00114700	0.00062026
HCON_00114710	0.00281052
HCON_00114720	0.00780559
HCON_00114740	0.00810565
HCON_00114750	0.00765034
HCON_00114755	0.00840888
HCON_00114770	0.00355552
HCON_00114780	0.00392017
HCON_00114790	0.00296986
HCON_00114810	0.00498849
HCON_00114830	0.00549919
HCON_00114840	0.00438568
HCON_00114850	0.00610744
HCON_00114870	0.00000000
HCON_00114860	0.00624530
HCON_00114890	0.00000000
HCON_00114900	0.01281649
HCON_00114910	0.00650805
HCON_00114920	0.00659719
HCON_00114930	0.00995666
HCON_00114940	0.00520092
HCON_00114950	0.00466635
HCON_00114960	0.00364821
HCON_00114980	0.00862508
HCON_00114990	0.00160730
HCON_00115000	0.00675061
HCON_00115010	0.00264062
HCON_00115030	0.00835019
HCON_00115035	0.01855780
HCON_00115040	0.01060934
HCON_00115050	0.02215364
HCON_00115070	0.01311619
HCON_00115090	0.00692382
HCON_00115100	0.00000000
HCON_00115110	0.01521608
HCON_00115120	0.00520717
HCON_00115130	0.00570699
HCON_00115150	0.00498140
HCON_00115140	0.00702895
HCON_00115170	0.00557616
HCON_00115180	0.00411491
HCON_00115190	0.00415111
HCON_00115200	0.00494472
HCON_00115210	0.00161603
HCON_00115220	0.00463247
[truncated: 17,558 more rows]
