# Supplementary material for: Genome-wide analysis of the response to ivermectin treatment by a Swedish field population of Haemonchus contortus
Source: Int J Parasitol Drugs Drug Resist. 2021 Dec 23;18:12–9. doi: 10.1016/j.ijpddr.2021.12.002 (PMC8718930; doi:10.1016/j.ijpddr.2021.12.002)
Supplement: Multimedia component 4 [file mmc4.txt]

name	gene_name	Fst-value
lgc37	HCON_00076470	0.02246077
haf-6	HCON_00126030	0.022062
osm-3	HCON_00121270	0.01605995
osm-5	HCON_00026360	0.01595526
lgc-55	HCON_00158990	0.01581904
pgp-9.1	HCON_00130060	0.01486336
pgp-9	HCON_00130050	0.01356261
avr-15	HCON_00161180	0.012568
glc-1	HCON_00161180	0.012568
avr14	HCON_00020000	0.0119373
che-11	HCON_00035880	0.01002193
dyf-11	HCON_00014570	0.00903584
pgp-1	HCON_00098130	0.00887355
che-2	HCON_00065540	0.0080951
osm-1	HCON_00035760	0.00769109
lgc-36	HCON_00137830	0.00768993
mrp-1	HCON_00189480	0.00753561
che-3	HCON_00009080	0.0074526
pgp-12	HCON_00041390	0.00738111
che-12	HCON_00132060	0.00646529
glc-3	HCON_00148840	0.0063495
glc-2	HCON_00001030	0.00544888
che-13	HCON_00025130	0.00538777
glc5	HCON_00028600	0.00512763
ggr-3	HCON_00064090	0.00479614
osm-6	HCON_00149350	0.00445717
pgp-3	HCON_00042800	0.00414181
unc-9	HCON_00188710	0.00412737
unc-38	HCON_00017680	0.00365667
dyf7	HCON_00185950	0.00331723
